# Supplementary material for: Wheat water productivity under saline irrigation in Northern China: a meta-analysis of effects and management practices
Source: Front Plant Sci. 2026 Feb 11;17:1738026. doi: 10.3389/fpls.2026.1738026 (PMC12933646; doi:10.3389/fpls.2026.1738026)
Supplement: Supplementary file 2 [file Supplementaryfile2.xlsx]

## Sheet: Sheet1
ID	Reference	Journal	Title	ECe (dS/m）	Salinity level (g/L)	Alternate irrigation	Straw returning	Straw returning method	Amount of straw (t/hm^-2)	yield-Mean	yield-SD	ET—Mean	ET—SD	WP—Mean	WP—SD	IWP—Mean	IWP—SD	Spike number-Mean	Spike number-SD	Grain number-Mean	Grain number-SD	1000 grain weight-Mean	1000 grain weight-SD	LAI-Mean	LAI-SD	PH-Mean	PH-SD	AGB-Mean	AGB-SD	HI-Mean	HI-SD	Pn-Mean	Pn-SD	Tr-Mean	Tr-SD	SPAD-Mean	SPAD-SD
1	Cao et al., 2013	Chinese Journal of Eco - Agriculture	Impact of saline water irrigation with different salinities on yield and physiological indices of wheat	NA	1	NA	NA	NA	NA	4503.3	410.4	NA	NA	NA	NA	25.0183	2.50183	NA	NA	NA	NA	NA	NA	NA	NA	NA	NA	NA	NA	NA	NA	NA	NA	NA	NA	NA	NA
1	Cao et al., 2013	Chinese Journal of Eco - Agriculture	Impact of saline water irrigation with different salinities on yield and physiological indices of wheat	NA	2	saline irrigation	non-straw returning	NA	0	4287.9	208.5	NA	NA	NA	NA	23.8217	2.38217	NA	NA	NA	NA	NA	NA	NA	NA	NA	NA	NA	NA	NA	NA	NA	NA	NA	NA	NA	NA
1	Cao et al., 2013	Chinese Journal of Eco - Agriculture	Impact of saline water irrigation with different salinities on yield and physiological indices of wheat	NA	4	saline irrigation	non-straw returning	NA	0	3113.7	189.6	NA	NA	NA	NA	17.2983	1.72983	NA	NA	NA	NA	NA	NA	NA	NA	NA	NA	NA	NA	NA	NA	NA	NA	NA	NA	NA	NA
1	Cao et al., 2013	Chinese Journal of Eco - Agriculture	Impact of saline water irrigation with different salinities on yield and physiological indices of wheat	NA	6	saline irrigation	non-straw returning	NA	0	2163.3	276	NA	NA	NA	NA	12.0183	1.20183	NA	NA	NA	NA	NA	NA	NA	NA	NA	NA	NA	NA	NA	NA	NA	NA	NA	NA	NA	NA
1	Cao et al., 2013	Chinese Journal of Eco - Agriculture	Impact of saline water irrigation with different salinities on yield and physiological indices of wheat	NA	1	NA	NA	NA	NA	4246.2	93.7	NA	NA	NA	NA	23.59	2.359	NA	NA	NA	NA	NA	NA	NA	NA	NA	NA	NA	NA	NA	NA	NA	NA	NA	NA	NA	NA
1	Cao et al., 2013	Chinese Journal of Eco - Agriculture	Impact of saline water irrigation with different salinities on yield and physiological indices of wheat	NA	2	saline irrigation	non-straw returning	NA	0	3400.8	102.4	NA	NA	NA	NA	18.8933	1.88933	NA	NA	NA	NA	NA	NA	NA	NA	NA	NA	NA	NA	NA	NA	NA	NA	NA	NA	NA	NA
1	Cao et al., 2013	Chinese Journal of Eco - Agriculture	Impact of saline water irrigation with different salinities on yield and physiological indices of wheat	NA	4	saline irrigation	non-straw returning	NA	0	2451.8	174.9	NA	NA	NA	NA	13.6211	1.36211	NA	NA	NA	NA	NA	NA	NA	NA	NA	NA	NA	NA	NA	NA	NA	NA	NA	NA	NA	NA
1	Cao et al., 2013	Chinese Journal of Eco - Agriculture	Impact of saline water irrigation with different salinities on yield and physiological indices of wheat	NA	6	saline irrigation	non-straw returning	NA	0	926	303.3	NA	NA	NA	NA	5.14444	0.514444	NA	NA	NA	NA	NA	NA	NA	NA	NA	NA	NA	NA	NA	NA	NA	NA	NA	NA	NA	NA
2	Chen et al., 2011	Chinese Journal of Eco - Agriculture	Effect of deficit irrigation with brackish water on growth and yield of winter wheat and summer maize	5.18838	0	NA	NA	NA	NA	5754.33	247.57	NA	NA	NA	NA	44.2641	4.42641	747.92	71.04	22.68	2.84	36.06	1.31	NA	NA	NA	NA	NA	NA	NA	NA	NA	NA	NA	NA	NA	NA
2	Chen et al., 2011	Chinese Journal of Eco - Agriculture	Effect of deficit irrigation with brackish water on growth and yield of winter wheat and summer maize	6.45805	2	saline irrigation	non-straw returning	NA	0	6717.07	1453.5	NA	NA	NA	NA	51.6698	5.16698	721.11	60.12	23.9	2.96	34.1	2.23	NA	NA	NA	NA	NA	NA	NA	NA	NA	NA	NA	NA	NA	NA
2	Chen et al., 2011	Chinese Journal of Eco - Agriculture	Effect of deficit irrigation with brackish water on growth and yield of winter wheat and summer maize	7.99041	4	saline irrigation	non-straw returning	NA	0	6177.47	352.51	NA	NA	NA	NA	47.519	4.7519	722.5	98.02	23	1.36	32.53	0.28	NA	NA	NA	NA	NA	NA	NA	NA	NA	NA	NA	NA	NA	NA
3	Dong et al., 2021	Shandong Agricultural Sciences	Effect of deficit irrigation with brackish water on growth and yield of winter wheat and summer maize	3.89139	0	NA	NA	NA	NA	5270	527	NA	NA	NA	NA	43.9167	4.39167	NA	NA	NA	NA	39.06	3.906	NA	NA	86.09	8.609	NA	NA	59	5.9	39.2481	0.706215	5.71557	0.303474	NA	NA
3	Dong et al., 2021	Shandong Agricultural Sciences	Effect of deficit irrigation with brackish water on growth and yield of winter wheat and summer maize	5.8506	2	alternate saline and freshwater irrigation	non-straw returning	NA	0	5296.3	529.63	NA	NA	NA	NA	44.1358	4.41358	NA	NA	NA	NA	39.17	3.917	NA	NA	85.17	8.517	NA	NA	56	5.6	37.2356	2.11839	4.98723	0.303474	NA	NA
3	Dong et al., 2021	Shandong Agricultural Sciences	Effect of deficit irrigation with brackish water on growth and yield of winter wheat and summer maize	15.7052	3	alternate saline and freshwater irrigation	non-straw returning	NA	0	4592.7	459.27	NA	NA	NA	NA	38.2725	3.82725	NA	NA	NA	NA	38.51	3.851	NA	NA	82.94	8.294	NA	NA	48	4.8	36.7765	2.96585	4.88608	0.282962	NA	NA
3	Dong et al., 2021	Shandong Agricultural Sciences	Effect of deficit irrigation with brackish water on growth and yield of winter wheat and summer maize	14.6515	4	alternate saline and freshwater irrigation	non-straw returning	NA	0	4357.4	435.74	NA	NA	NA	NA	36.3117	3.63117	NA	NA	NA	NA	38.07	3.807	NA	NA	74.13	7.413	NA	NA	41	4.1	31.9383	1.9779	3.83403	0.36431	NA	NA
4	Gong et al., 2017	Water Saving Irrigation	Study on the Impact of Saline Water with Different Materialization Degree on Growth Characteristics and Yield of Winter Wheat	0.72683	0	NA	NA	NA	NA	5901.02	590.102	508.178	71.8672	11.6121	1.16121	11.802	1.1802	NA	NA	28.8	2.88	44.98	4.498	NA	NA	64.2447	6.42447	NA	NA	NA	NA	NA	NA	NA	NA	NA	NA
4	Gong et al., 2017	Water Saving Irrigation	Study on the Impact of Saline Water with Different Materialization Degree on Growth Characteristics and Yield of Winter Wheat	2.2537	1	alternate saline and freshwater irrigation	non-straw returning	NA	0	5948.81	594.881	498.69	70.5254	11.9289	1.19289	11.8976	1.18976	NA	NA	29.5	2.95	45.91	4.591	NA	NA	60.5454	6.0725	NA	NA	NA	NA	NA	NA	NA	NA	NA	NA
4	Gong et al., 2017	Water Saving Irrigation	Study on the Impact of Saline Water with Different Materialization Degree on Growth Characteristics and Yield of Winter Wheat	2.63667	2	alternate saline and freshwater irrigation	non-straw returning	NA	0	6354.95	635.495	496.461	70.2101	12.8005	1.28005	12.7099	1.27099	NA	NA	30.73	3.073	46.85	4.685	NA	NA	58.2451	5.81	NA	NA	NA	NA	NA	NA	NA	NA	NA	NA
4	Gong et al., 2017	Water Saving Irrigation	Study on the Impact of Saline Water with Different Materialization Degree on Growth Characteristics and Yield of Winter Wheat	3.29355	3	alternate saline and freshwater irrigation	non-straw returning	NA	0	5686.01	568.601	507.392	71.7561	11.2063	1.12063	11.372	1.1372	NA	NA	27.53	2.753	43.04	4.304	NA	NA	53.7673	5.355	NA	NA	NA	NA	NA	NA	NA	NA	NA	NA
4	Gong et al., 2017	Water Saving Irrigation	Study on the Impact of Saline Water with Different Materialization Degree on Growth Characteristics and Yield of Winter Wheat	4.45984	4	alternate saline and freshwater irrigation	non-straw returning	NA	0	4921.5	492.15	460.345	65.1027	10.6909	1.06909	9.843	0.9843	NA	NA	26.63	2.663	40.19	4.019	NA	NA	46.8099	4.69	NA	NA	NA	NA	NA	NA	NA	NA	NA	NA
4	Gong et al., 2017	Water Saving Irrigation	Study on the Impact of Saline Water with Different Materialization Degree on Growth Characteristics and Yield of Winter Wheat	5.01914	5	alternate saline and freshwater irrigation	non-straw returning	NA	0	4634.81	463.481	450.484	63.708	10.2885	1.02885	9.26962	0.926962	NA	NA	24.87	2.487	38.97	3.897	NA	NA	40.628	4.0425	NA	NA	NA	NA	NA	NA	NA	NA	NA	NA
5	Gou, 2021	Master's Thesis	Effects of Irrigation Water with Different Salinity on Soil Physical and Chemical Properties and Growth of Winter Wheat	1.80658	1	NA	NA	NA	NA	6271.5	212	NA	NA	NA	NA	52.2625	5.22625	769.8	20.4	24.92	5.8	35.64	4.27	7.09738	0.427881	65.5118	5.03937	15.2542	1.76351	41.1132	4.95203	14.05	0.78	2.04	0.27	52.06	2.73
5	Gou, 2021	Master's Thesis	Effects of Irrigation Water with Different Salinity on Soil Physical and Chemical Properties and Growth of Winter Wheat	2.34512	2	saline irrigation	non-straw returning	NA	0	5845.9	276	NA	NA	NA	NA	48.7158	4.87158	742.9	22.7	26.8	5.96	35.26	1.01	6.2465	1.82864	60.4724	6.29921	14.3298	2.43254	40.7954	7.18805	10.45	0.77	2	0.19	50.64	3.84
5	Gou, 2021	Master's Thesis	Effects of Irrigation Water with Different Salinity on Soil Physical and Chemical Properties and Growth of Winter Wheat	5.57282	4	saline irrigation	non-straw returning	NA	0	4041	92.5	NA	NA	NA	NA	33.675	3.3675	431.1	13.8	30.77	9.46	36.79	0.71	4.65634	0.700251	51.0236	1.5748	8.17582	0.851567	49.4262	5.27093	9.97	0.67	1.66	0.24	50.29	2.67
5	Gou, 2021	Master's Thesis	Effects of Irrigation Water with Different Salinity on Soil Physical and Chemical Properties and Growth of Winter Wheat	7.97544	6	saline irrigation	non-straw returning	NA	0	3453	321	NA	NA	NA	NA	28.775	2.8775	393.3	13.4	28.63	8	35.63	0.87	2.05451	0.466663	45.9843	4.09449	6.2785	1.03368	54.9972	10.3983	8.64	0.86	1.52	0.17	45.41	2.96
5	Gou, 2021	Master's Thesis	Effects of Irrigation Water with Different Salinity on Soil Physical and Chemical Properties and Growth of Winter Wheat	12.6023	8	saline irrigation	non-straw returning	NA	0	2214.8	520	NA	NA	NA	NA	18.4567	1.84567	302.7	11.1	22.67	5.86	36.69	0.75	1.5537	0.544869	40.315	3.14961	4.9288	0.425352	44.9359	11.2404	7.24	1.48	1.23	0.24	45.22	2.45
6	Guo et al., 2017	Transactions of the Chinese Society for Agricultural Machinery	Effect of Long-term Saline Water Irrigation on Photosynthetic Characteristics of Winter Wheat and Soil Salt Content	NA	0	NA	NA	NA	NA	6592.5	235.3	NA	NA	NA	NA	54.9375	5.49375	608	41	24.68	2.12	NA	NA	4.11	0.32	61.7	3.44	NA	NA	NA	NA	36.09	3.609	NA	NA	49.666	2.22217
6	Guo et al., 2017	Transactions of the Chinese Society for Agricultural Machinery	Effect of Long-term Saline Water Irrigation on Photosynthetic Characteristics of Winter Wheat and Soil Salt Content	NA	1.8	saline irrigation	non-straw returning	NA	0	6741	359.4	NA	NA	NA	NA	56.175	5.6175	588	38	28.1	2.68	NA	NA	4.25	0.23	60.83	3.05	NA	NA	NA	NA	35.99	3.599	NA	NA	49.3482	1.94143
6	Guo et al., 2017	Transactions of the Chinese Society for Agricultural Machinery	Effect of Long-term Saline Water Irrigation on Photosynthetic Characteristics of Winter Wheat and Soil Salt Content	NA	3.6	alternate saline and freshwater irrigation	non-straw returning	NA	0	6519	311.9	NA	NA	NA	NA	54.325	5.4325	633	45	24.03	2.27	NA	NA	4.19	0.26	61.89	2.9	NA	NA	NA	NA	34.81	3.481	NA	NA	48.7466	2.22217
6	Guo et al., 2017	Transactions of the Chinese Society for Agricultural Machinery	Effect of Long-term Saline Water Irrigation on Photosynthetic Characteristics of Winter Wheat and Soil Salt Content	NA	3.6	saline irrigation	non-straw returning	NA	0	6049.5	212.8	NA	NA	NA	NA	50.4125	5.04125	612	37	21.98	1.69	NA	NA	3.63	0.24	57.22	2.05	NA	NA	NA	NA	30.27	3.027	NA	NA	46.7635	1.66663
6	Guo et al., 2017	Transactions of the Chinese Society for Agricultural Machinery	Effect of Long-term Saline Water Irrigation on Photosynthetic Characteristics of Winter Wheat and Soil Salt Content	NA	0	NA	NA	NA	NA	2370	138.7	NA	NA	NA	NA	39.5	3.95	395	33	18.61	1.51	NA	NA	2.87	0.21	44.41	2.35	NA	NA	NA	NA	24.99	2.499	NA	NA	45.6094	1.66365
6	Guo et al., 2017	Transactions of the Chinese Society for Agricultural Machinery	Effect of Long-term Saline Water Irrigation on Photosynthetic Characteristics of Winter Wheat and Soil Salt Content	2.23533	0	NA	NA	NA	NA	5980.5	248.2	NA	NA	NA	NA	49.8375	4.98375	532	38	32.31	1.93	NA	NA	4.39	0.22	62.83	2.34	NA	NA	NA	NA	36.09	3.609	NA	NA	49.666	2.22217
6	Guo et al., 2017	Transactions of the Chinese Society for Agricultural Machinery	Effect of Long-term Saline Water Irrigation on Photosynthetic Characteristics of Winter Wheat and Soil Salt Content	3.97084	1.8	saline irrigation	non-straw returning	NA	0	6069	327.4	NA	NA	NA	NA	50.575	5.0575	530	40	32.62	2.26	NA	NA	4.43	0.25	60.88	2.25	NA	NA	NA	NA	35.99	3.599	NA	NA	49.3482	1.94143
6	Guo et al., 2017	Transactions of the Chinese Society for Agricultural Machinery	Effect of Long-term Saline Water Irrigation on Photosynthetic Characteristics of Winter Wheat and Soil Salt Content	3.27664	3.6	alternate saline and freshwater irrigation	non-straw returning	NA	0	5869.5	261.6	NA	NA	NA	NA	48.9125	4.89125	520	39	32.13	2.14	NA	NA	4.18	0.21	61.4	2.1	NA	NA	NA	NA	34.81	3.481	NA	NA	48.7466	2.22217
6	Guo et al., 2017	Transactions of the Chinese Society for Agricultural Machinery	Effect of Long-term Saline Water Irrigation on Photosynthetic Characteristics of Winter Wheat and Soil Salt Content	5.01215	3.6	saline irrigation	non-straw returning	NA	0	5446.5	231.2	NA	NA	NA	NA	45.3875	4.53875	513	31	30.8	1.77	NA	NA	3.61	0.28	56.95	2.05	NA	NA	NA	NA	30.27	3.027	NA	NA	46.7635	1.66663
6	Guo et al., 2017	Transactions of the Chinese Society for Agricultural Machinery	Effect of Long-term Saline Water Irrigation on Photosynthetic Characteristics of Winter Wheat and Soil Salt Content	2.92954	0	NA	NA	NA	NA	4620	208.7	NA	NA	NA	NA	77	7.7	457	24	27.26	1.65	NA	NA	3.24	0.24	53.98	2.35	NA	NA	NA	NA	24.99	2.499	NA	NA	45.6094	1.66365
7	Jiao et al., 2021	Agricultural Research in the Arid Areas	Effects of sprinkling irrigation with brackish and fresh water mixing on yield of wheat and maize and movement of soil water and salt	5.86472	0	NA	NA	NA	NA	6231	437	NA	NA	NA	NA	46.1556	4.61556	NA	NA	NA	NA	35.2	0.7	NA	NA	NA	NA	NA	NA	NA	NA	NA	NA	NA	NA	NA	NA
7	Jiao et al., 2021	Agricultural Research in the Arid Areas	Effects of sprinkling irrigation with brackish and fresh water mixing on yield of wheat and maize and movement of soil water and salt	5.94507	2	saline irrigation	non-straw returning	NA	0	5622	410	NA	NA	NA	NA	41.6444	4.16444	NA	NA	NA	NA	34.1	1	NA	NA	NA	NA	NA	NA	NA	NA	NA	NA	NA	NA	NA	NA
7	Jiao et al., 2021	Agricultural Research in the Arid Areas	Effects of sprinkling irrigation with brackish and fresh water mixing on yield of wheat and maize and movement of soil water and salt	6.06406	3	saline irrigation	non-straw returning	NA	0	4673	339	NA	NA	NA	NA	34.6148	3.46148	NA	NA	NA	NA	33.5	1	NA	NA	NA	NA	NA	NA	NA	NA	NA	NA	NA	NA	NA	NA
7	Jiao et al., 2021	Agricultural Research in the Arid Areas	Effects of sprinkling irrigation with brackish and fresh water mixing on yield of wheat and maize and movement of soil water and salt	4.13242	0	NA	NA	NA	NA	5427	355	NA	NA	NA	NA	40.2	4.02	NA	NA	NA	NA	34	0.7	NA	NA	NA	NA	NA	NA	NA	NA	NA	NA	NA	NA	NA	NA
7	Jiao et al., 2021	Agricultural Research in the Arid Areas	Effects of sprinkling irrigation with brackish and fresh water mixing on yield of wheat and maize and movement of soil water and salt	3.72272	0	NA	NA	NA	NA	5979	510	NA	NA	NA	NA	44.2889	4.42889	NA	NA	NA	NA	35.5	1.8	NA	NA	NA	NA	NA	NA	NA	NA	NA	NA	NA	NA	NA	NA
7	Jiao et al., 2021	Agricultural Research in the Arid Areas	Effects of sprinkling irrigation with brackish and fresh water mixing on yield of wheat and maize and movement of soil water and salt	5.49607	2	saline irrigation	non-straw returning	NA	0	5298	527	NA	NA	NA	NA	39.2444	3.92444	NA	NA	NA	NA	37.4	1.3	NA	NA	NA	NA	NA	NA	NA	NA	NA	NA	NA	NA	NA	NA
7	Jiao et al., 2021	Agricultural Research in the Arid Areas	Effects of sprinkling irrigation with brackish and fresh water mixing on yield of wheat and maize and movement of soil water and salt	6.43761	3	saline irrigation	non-straw returning	NA	0	4428	407	NA	NA	NA	NA	32.8	3.28	NA	NA	NA	NA	39.8	1.7	NA	NA	NA	NA	NA	NA	NA	NA	NA	NA	NA	NA	NA	NA
7	Jiao et al., 2021	Agricultural Research in the Arid Areas	Effects of sprinkling irrigation with brackish and fresh water mixing on yield of wheat and maize and movement of soil water and salt	3.86799	0	NA	NA	NA	NA	5459	400	NA	NA	NA	NA	40.437	4.0437	NA	NA	NA	NA	36.1	0.8	NA	NA	NA	NA	NA	NA	NA	NA	NA	NA	NA	NA	NA	NA
8	Ma et al., 2010	Acta Agriculturae Boreali-Sinica	Study on the Impact of Saline Water with Varied Mineral Content on Growth and Yield of Wheat	NA	1	NA	NA	NA	NA	6600	660	NA	NA	NA	NA	36.6667	3.66667	514.205	51.4205	32.7936	3.27936	42.3476	4.23476	NA	NA	NA	NA	NA	NA	NA	NA	NA	NA	NA	NA	56	5.6
8	Ma et al., 2010	Acta Agriculturae Boreali-Sinica	Study on the Impact of Saline Water with Varied Mineral Content on Growth and Yield of Wheat	NA	2	saline irrigation	non-straw returning	NA	0	6796.5	679.65	NA	NA	NA	NA	37.7583	3.77583	506.767	50.6767	35.8997	3.58997	41.7641	4.17641	NA	NA	NA	NA	NA	NA	NA	NA	NA	NA	NA	NA	53.1	5.31
8	Ma et al., 2010	Acta Agriculturae Boreali-Sinica	Study on the Impact of Saline Water with Varied Mineral Content on Growth and Yield of Wheat	NA	4	saline irrigation	non-straw returning	NA	0	6126	612.6	NA	NA	NA	NA	34.0333	3.40333	475.775	47.5775	36.3543	3.63543	43.78	4.378	NA	NA	NA	NA	NA	NA	NA	NA	NA	NA	NA	NA	57.6	5.76
8	Ma et al., 2010	Acta Agriculturae Boreali-Sinica	Study on the Impact of Saline Water with Varied Mineral Content on Growth and Yield of Wheat	NA	6	saline irrigation	non-straw returning	NA	0	5494.5	549.45	NA	NA	NA	NA	30.525	3.0525	478.254	47.8254	41.2785	4.12785	39.1646	3.91646	NA	NA	NA	NA	NA	NA	NA	NA	NA	NA	NA	NA	58.3	5.83
8	Ma et al., 2010	Acta Agriculturae Boreali-Sinica	Study on the Impact of Saline Water with Varied Mineral Content on Growth and Yield of Wheat	NA	8	saline irrigation	non-straw returning	NA	0	3607.5	360.75	NA	NA	NA	NA	20.0417	2.00417	521.566	52.1566	33.1628	3.31628	43.3954	4.33954	NA	NA	NA	NA	NA	NA	NA	NA	NA	NA	NA	NA	58.6	5.86
8	Ma et al., 2010	Acta Agriculturae Boreali-Sinica	Study on the Impact of Saline Water with Varied Mineral Content on Growth and Yield of Wheat	NA	1	NA	NA	NA	NA	6091.5	609.15	NA	NA	NA	NA	33.8417	3.38417	477.06	47.706	36.2687	3.62687	42.0158	4.20158	NA	NA	NA	NA	NA	NA	NA	NA	NA	NA	NA	NA	51.2	5.12
8	Ma et al., 2010	Acta Agriculturae Boreali-Sinica	Study on the Impact of Saline Water with Varied Mineral Content on Growth and Yield of Wheat	NA	2	saline irrigation	non-straw returning	NA	0	5977.5	597.75	NA	NA	NA	NA	33.2083	3.32083	496.841	49.6841	31.799	3.1799	46.1538	4.61538	NA	NA	NA	NA	NA	NA	NA	NA	NA	NA	NA	NA	50	5
8	Ma et al., 2010	Acta Agriculturae Boreali-Sinica	Study on the Impact of Saline Water with Varied Mineral Content on Growth and Yield of Wheat	NA	4	saline irrigation	non-straw returning	NA	0	5148	514.8	NA	NA	NA	NA	28.6	2.86	451.099	45.1099	37.6325	3.76325	39.6816	3.96816	NA	NA	NA	NA	NA	NA	NA	NA	NA	NA	NA	NA	53	5.3
8	Ma et al., 2010	Acta Agriculturae Boreali-Sinica	Study on the Impact of Saline Water with Varied Mineral Content on Growth and Yield of Wheat	NA	6	saline irrigation	non-straw returning	NA	0	4294.5	429.45	NA	NA	NA	NA	23.8583	2.38583	444.918	44.4918	32.6137	3.26137	46.7108	4.67108	NA	NA	NA	NA	NA	NA	NA	NA	NA	NA	NA	NA	52.9	5.29
8	Ma et al., 2010	Acta Agriculturae Boreali-Sinica	Study on the Impact of Saline Water with Varied Mineral Content on Growth and Yield of Wheat	NA	8	saline irrigation	non-straw returning	NA	0	3325.5	332.55	NA	NA	NA	NA	18.475	1.8475	406.593	40.6593	39.5833	3.95833	43.8991	4.38991	NA	NA	NA	NA	NA	NA	NA	NA	NA	NA	NA	NA	53.2	5.32
8	Ma et al., 2010	Acta Agriculturae Boreali-Sinica	Study on the Impact of Saline Water with Varied Mineral Content on Growth and Yield of Wheat	NA	1	NA	NA	NA	NA	6903	690.3	NA	NA	NA	NA	38.35	3.835	439.973	43.9973	34.5075	3.45075	47.1355	4.71355	NA	NA	NA	NA	NA	NA	NA	NA	NA	NA	NA	NA	46.7	4.67
8	Ma et al., 2010	Acta Agriculturae Boreali-Sinica	Study on the Impact of Saline Water with Varied Mineral Content on Growth and Yield of Wheat	NA	2	saline irrigation	non-straw returning	NA	0	6577.5	657.75	NA	NA	NA	NA	36.5417	3.65417	421.429	42.1429	42.0076	4.20076	41.7773	4.17773	NA	NA	NA	NA	NA	NA	NA	NA	NA	NA	NA	NA	54.6	5.46
8	Ma et al., 2010	Acta Agriculturae Boreali-Sinica	Study on the Impact of Saline Water with Varied Mineral Content on Growth and Yield of Wheat	NA	4	saline irrigation	non-straw returning	NA	0	6354	635.4	NA	NA	NA	NA	35.3	3.53	370.248	37.0248	30.9278	3.09278	46.6315	4.66315	NA	NA	NA	NA	NA	NA	NA	NA	NA	NA	NA	NA	54.8	5.48
8	Ma et al., 2010	Acta Agriculturae Boreali-Sinica	Study on the Impact of Saline Water with Varied Mineral Content on Growth and Yield of Wheat	NA	6	saline irrigation	non-straw returning	NA	0	5286	528.6	NA	NA	NA	NA	29.3667	2.93667	300.826	30.0826	39.4127	3.94127	43.8198	4.38198	NA	NA	NA	NA	NA	NA	NA	NA	NA	NA	NA	NA	57	5.7
8	Ma et al., 2010	Acta Agriculturae Boreali-Sinica	Study on the Impact of Saline Water with Varied Mineral Content on Growth and Yield of Wheat	NA	8	saline irrigation	non-straw returning	NA	0	3435	343.5	NA	NA	NA	NA	19.0833	1.90833	344.215	34.4215	35.0946	3.50946	47.6925	4.76925	NA	NA	NA	NA	NA	NA	NA	NA	NA	NA	NA	NA	56.4	5.64
8	Ma et al., 2010	Acta Agriculturae Boreali-Sinica	Study on the Impact of Saline Water with Varied Mineral Content on Growth and Yield of Wheat	NA	1	NA	NA	NA	NA	6640.5	664.05	NA	NA	NA	NA	36.8917	3.68917	293.388	29.3388	40.0947	4.00947	42.6527	4.26527	NA	NA	NA	NA	NA	NA	NA	NA	NA	NA	NA	NA	55.8	5.58
8	Ma et al., 2010	Acta Agriculturae Boreali-Sinica	Study on the Impact of Saline Water with Varied Mineral Content on Growth and Yield of Wheat	NA	2	saline irrigation	non-straw returning	NA	0	6267	626.7	NA	NA	NA	NA	34.8167	3.48167	244.643	24.4643	32.7272	3.27272	46.4989	4.64989	NA	NA	NA	NA	NA	NA	NA	NA	NA	NA	NA	NA	56.2	5.62
8	Ma et al., 2010	Acta Agriculturae Boreali-Sinica	Study on the Impact of Saline Water with Varied Mineral Content on Growth and Yield of Wheat	NA	4	saline irrigation	non-straw returning	NA	0	5773.5	577.35	NA	NA	NA	NA	32.075	3.2075	219.918	21.9918	37.803	3.7803	41.8304	4.18304	NA	NA	NA	NA	NA	NA	NA	NA	NA	NA	NA	NA	58.3	5.83
8	Ma et al., 2010	Acta Agriculturae Boreali-Sinica	Study on the Impact of Saline Water with Varied Mineral Content on Growth and Yield of Wheat	NA	6	saline irrigation	non-straw returning	NA	0	3988.5	398.85	NA	NA	NA	NA	22.1583	2.21583	281.731	28.1731	34.6969	3.46969	45.3848	4.53848	NA	NA	NA	NA	NA	NA	NA	NA	NA	NA	NA	NA	58.6	5.86
8	Ma et al., 2010	Acta Agriculturae Boreali-Sinica	Study on the Impact of Saline Water with Varied Mineral Content on Growth and Yield of Wheat	NA	8	saline irrigation	non-straw returning	NA	0	3316.5	331.65	NA	NA	NA	NA	18.425	1.8425	274.313	27.4313	36.5151	3.65151	44.2177	4.42177	NA	NA	NA	NA	NA	NA	NA	NA	NA	NA	NA	NA	58.9	5.89
8	Ma et al., 2010	Acta Agriculturae Boreali-Sinica	Study on the Impact of Saline Water with Varied Mineral Content on Growth and Yield of Wheat	NA	1	NA	NA	NA	NA	7408.5	740.85	NA	NA	NA	NA	41.1583	4.11583	738.131	73.8131	28.042	2.8042	42.5842	4.25842	NA	NA	NA	NA	NA	NA	NA	NA	NA	NA	NA	NA	55.9	5.59
8	Ma et al., 2010	Acta Agriculturae Boreali-Sinica	Study on the Impact of Saline Water with Varied Mineral Content on Growth and Yield of Wheat	NA	2	saline irrigation	non-straw returning	NA	0	7419	741.9	NA	NA	NA	NA	41.2167	4.12167	764.646	76.4646	27.0327	2.70327	33.3312	3.33312	NA	NA	NA	NA	NA	NA	NA	NA	NA	NA	NA	NA	55.3	5.53
8	Ma et al., 2010	Acta Agriculturae Boreali-Sinica	Study on the Impact of Saline Water with Varied Mineral Content on Growth and Yield of Wheat	NA	4	saline irrigation	non-straw returning	NA	0	7432.5	743.25	NA	NA	NA	NA	41.2917	4.12917	570.202	57.0202	28.3037	2.83037	41.1385	4.11385	NA	NA	NA	NA	NA	NA	NA	NA	NA	NA	NA	NA	58.8	5.88
8	Ma et al., 2010	Acta Agriculturae Boreali-Sinica	Study on the Impact of Saline Water with Varied Mineral Content on Growth and Yield of Wheat	NA	6	saline irrigation	non-straw returning	NA	0	6961.5	696.15	NA	NA	NA	NA	38.675	3.8675	723.99	72.399	29.014	2.9014	40.8011	4.08011	NA	NA	NA	NA	NA	NA	NA	NA	NA	NA	NA	NA	57.5	5.75
8	Ma et al., 2010	Acta Agriculturae Boreali-Sinica	Study on the Impact of Saline Water with Varied Mineral Content on Growth and Yield of Wheat	NA	8	saline irrigation	non-straw returning	NA	0	5983.5	598.35	NA	NA	NA	NA	33.2417	3.32417	716.709	71.6709	29.9906	2.99906	41.6746	4.16746	NA	NA	NA	NA	NA	NA	NA	NA	NA	NA	NA	NA	58.7	5.87
8	Ma et al., 2010	Acta Agriculturae Boreali-Sinica	Study on the Impact of Saline Water with Varied Mineral Content on Growth and Yield of Wheat	NA	1	NA	NA	NA	NA	6501	650.1	NA	NA	NA	NA	36.1167	3.61167	746.835	74.6835	29.0187	2.90187	33.3373	3.33373	NA	NA	NA	NA	NA	NA	NA	NA	NA	NA	NA	NA	51.6	5.16
8	Ma et al., 2010	Acta Agriculturae Boreali-Sinica	Study on the Impact of Saline Water with Varied Mineral Content on Growth and Yield of Wheat	NA	2	saline irrigation	non-straw returning	NA	0	6877.5	687.75	NA	NA	NA	NA	38.2083	3.82083	551.899	55.1899	28.3458	2.83458	39.5541	3.95541	NA	NA	NA	NA	NA	NA	NA	NA	NA	NA	NA	NA	53	5.3
8	Ma et al., 2010	Acta Agriculturae Boreali-Sinica	Study on the Impact of Saline Water with Varied Mineral Content on Growth and Yield of Wheat	NA	4	saline irrigation	non-straw returning	NA	0	5949	594.9	NA	NA	NA	NA	33.05	3.305	663.544	66.3544	31	3.1	38.9758	3.89758	NA	NA	NA	NA	NA	NA	NA	NA	NA	NA	NA	NA	54.5	5.45
8	Ma et al., 2010	Acta Agriculturae Boreali-Sinica	Study on the Impact of Saline Water with Varied Mineral Content on Growth and Yield of Wheat	NA	6	saline irrigation	non-straw returning	NA	0	4728	472.8	NA	NA	NA	NA	26.2667	2.62667	709.391	70.9391	29.1029	2.91029	43.3735	4.33735	NA	NA	NA	NA	NA	NA	NA	NA	NA	NA	NA	NA	56.1	5.61
8	Ma et al., 2010	Acta Agriculturae Boreali-Sinica	Study on the Impact of Saline Water with Varied Mineral Content on Growth and Yield of Wheat	NA	8	saline irrigation	non-straw returning	NA	0	2580	258	NA	NA	NA	NA	14.3333	1.43333	721.827	72.1827	28.5795	2.85795	36.0964	3.60964	NA	NA	NA	NA	NA	NA	NA	NA	NA	NA	NA	NA	56	5.6
8	Ma et al., 2010	Acta Agriculturae Boreali-Sinica	Study on the Impact of Saline Water with Varied Mineral Content on Growth and Yield of Wheat	NA	1	NA	NA	NA	NA	5977.5	597.75	NA	NA	NA	NA	33.2083	3.32083	497.97	49.797	27.1589	2.71589	40.0001	4.00001	NA	NA	NA	NA	NA	NA	NA	NA	NA	NA	NA	NA	55.1	5.51
8	Ma et al., 2010	Acta Agriculturae Boreali-Sinica	Study on the Impact of Saline Water with Varied Mineral Content on Growth and Yield of Wheat	NA	2	saline irrigation	non-straw returning	NA	0	5794.5	579.45	NA	NA	NA	NA	32.1917	3.21917	583.249	58.3249	27.0095	2.70095	39.2771	3.92771	NA	NA	NA	NA	NA	NA	NA	NA	NA	NA	NA	NA	55.5	5.55
8	Ma et al., 2010	Acta Agriculturae Boreali-Sinica	Study on the Impact of Saline Water with Varied Mineral Content on Growth and Yield of Wheat	NA	4	saline irrigation	non-straw returning	NA	0	4398	439.8	NA	NA	NA	NA	24.4333	2.44333	693.401	69.3401	29.4487	2.94487	43.6747	4.36747	NA	NA	NA	NA	NA	NA	NA	NA	NA	NA	NA	NA	57.2	5.72
8	Ma et al., 2010	Acta Agriculturae Boreali-Sinica	Study on the Impact of Saline Water with Varied Mineral Content on Growth and Yield of Wheat	NA	6	saline irrigation	non-straw returning	NA	0	2892	289.2	NA	NA	NA	NA	16.0667	1.60667	615.228	61.5228	28.215	2.8215	38.0844	3.80844	NA	NA	NA	NA	NA	NA	NA	NA	NA	NA	NA	NA	58.8	5.88
8	Ma et al., 2010	Acta Agriculturae Boreali-Sinica	Study on the Impact of Saline Water with Varied Mineral Content on Growth and Yield of Wheat	NA	8	saline irrigation	non-straw returning	NA	0	1842	184.2	NA	NA	NA	NA	10.2333	1.02333	311.421	31.1421	23.8785	2.38785	40.2048	4.02048	NA	NA	NA	NA	NA	NA	NA	NA	NA	NA	NA	NA	59.9	5.99
8	Ma et al., 2010	Acta Agriculturae Boreali-Sinica	Study on the Impact of Saline Water with Varied Mineral Content on Growth and Yield of Wheat	NA	1	NA	NA	NA	NA	7299	729.9	NA	NA	NA	NA	40.55	4.055	544.162	54.4162	24.3646	2.43646	38.4699	3.84699	NA	NA	NA	NA	NA	NA	NA	NA	NA	NA	NA	NA	55.8	5.58
8	Ma et al., 2010	Acta Agriculturae Boreali-Sinica	Study on the Impact of Saline Water with Varied Mineral Content on Growth and Yield of Wheat	NA	2	saline irrigation	non-straw returning	NA	0	7189.5	718.95	NA	NA	NA	NA	39.9417	3.99417	561.929	56.1929	28.2618	2.82618	44.3613	4.43613	NA	NA	NA	NA	NA	NA	NA	NA	NA	NA	NA	NA	56.1	5.61
8	Ma et al., 2010	Acta Agriculturae Boreali-Sinica	Study on the Impact of Saline Water with Varied Mineral Content on Growth and Yield of Wheat	NA	4	saline irrigation	non-straw returning	NA	0	5577	557.7	NA	NA	NA	NA	30.9833	3.09833	332.741	33.2741	23.4767	2.34767	37.277	3.7277	NA	NA	NA	NA	NA	NA	NA	NA	NA	NA	NA	NA	58.9	5.89
8	Ma et al., 2010	Acta Agriculturae Boreali-Sinica	Study on the Impact of Saline Water with Varied Mineral Content on Growth and Yield of Wheat	NA	6	saline irrigation	non-straw returning	NA	0	4812	481.2	NA	NA	NA	NA	26.7333	2.67333	131.98	13.198	22.4673	2.24673	37.7589	3.77589	NA	NA	NA	NA	NA	NA	NA	NA	NA	NA	NA	NA	59.3	5.93
8	Ma et al., 2010	Acta Agriculturae Boreali-Sinica	Study on the Impact of Saline Water with Varied Mineral Content on Growth and Yield of Wheat	NA	8	saline irrigation	non-straw returning	NA	0	3415.5	341.55	NA	NA	NA	NA	18.975	1.8975	329.188	32.9188	20.4113	2.04113	38.9636	3.89636	NA	NA	NA	NA	NA	NA	NA	NA	NA	NA	NA	NA	59.6	5.96
9	Ma et al., 2022	Chinese Journal of Applied Ecology	Effects of brackish water irrigation on grain quality characteristics and yield of winter wheat	3.30576	1	NA	NA	NA	NA	6271	259	NA	NA	NA	NA	52.2583	5.22583	770	20	24.9	0.9	35.6	2.3	NA	NA	NA	NA	NA	NA	NA	NA	NA	NA	NA	NA	NA	NA
9	Ma et al., 2022	Chinese Journal of Applied Ecology	Effects of brackish water irrigation on grain quality characteristics and yield of winter wheat	4.44409	2	saline irrigation	non-straw returning	NA	0	5846	168	NA	NA	NA	NA	48.7167	4.87167	742	22	26.8	1.3	35.3	2.1	NA	NA	NA	NA	NA	NA	NA	NA	NA	NA	NA	NA	NA	NA
9	Ma et al., 2022	Chinese Journal of Applied Ecology	Effects of brackish water irrigation on grain quality characteristics and yield of winter wheat	7.33369	4	saline irrigation	non-straw returning	NA	0	4041	214	NA	NA	NA	NA	33.675	3.3675	431	25	30.8	1.4	36.8	2.5	NA	NA	NA	NA	NA	NA	NA	NA	NA	NA	NA	NA	NA	NA
9	Ma et al., 2022	Chinese Journal of Applied Ecology	Effects of brackish water irrigation on grain quality characteristics and yield of winter wheat	10.5298	6	saline irrigation	non-straw returning	NA	0	3453	452	NA	NA	NA	NA	28.775	2.8775	393	41	28.6	1.8	35.6	1.9	NA	NA	NA	NA	NA	NA	NA	NA	NA	NA	NA	NA	NA	NA
9	Ma et al., 2022	Chinese Journal of Applied Ecology	Effects of brackish water irrigation on grain quality characteristics and yield of winter wheat	15.7398	8	saline irrigation	non-straw returning	NA	0	2215	489	NA	NA	NA	NA	18.4583	1.84583	303	63	22.7	1.4	36.7	1.8	NA	NA	NA	NA	NA	NA	NA	NA	NA	NA	NA	NA	NA	NA
10	Pang et al., 2004	Plant Nutrition and Fertilizer Science	Effects of irrigation with saline water on soil salinity and crop yield	1.72961	4	alternate saline and freshwater irrigation	non-straw returning	NA	0	6700	670	512	51.2	13.0859	1.85063	NA	NA	505	50.5	36.8	3.68	42.4	4.24	NA	NA	NA	NA	NA	NA	NA	NA	NA	NA	NA	NA	NA	NA
10	Pang et al., 2004	Plant Nutrition and Fertilizer Science	Effects of irrigation with saline water on soil salinity and crop yield	5.10081	1.27	NA	NA	NA	NA	7680	768	512	51.2	15	2.12132	NA	NA	573	57.3	38	3.8	41.5	4.15	NA	NA	NA	NA	NA	NA	NA	NA	NA	NA	NA	NA	NA	NA
10	Pang et al., 2004	Plant Nutrition and Fertilizer Science	Effects of irrigation with saline water on soil salinity and crop yield	1.44503	4	alternate saline and freshwater irrigation	straw returning	straw mulching	4.5	6920	692	512	51.2	13.5156	1.9114	NA	NA	560	56	35	3.5	41.5	4.15	NA	NA	NA	NA	NA	NA	NA	NA	NA	NA	NA	NA	NA	NA
10	Pang et al., 2004	Plant Nutrition and Fertilizer Science	Effects of irrigation with saline water on soil salinity and crop yield	3.6779	1.27	NA	NA	NA	NA	6450	645	512	51.2	12.5977	1.78158	NA	NA	457	45.7	40	4	41.5	4.15	NA	NA	NA	NA	NA	NA	NA	NA	NA	NA	NA	NA	NA	NA
10	Pang et al., 2004	Plant Nutrition and Fertilizer Science	Effects of irrigation with saline water on soil salinity and crop yield	1.77339	4	alternate saline and freshwater irrigation	straw returning	straw mulching	6	6640	664	512	51.2	12.9688	1.83406	NA	NA	638	63.8	29.1	2.91	42.1	4.21	NA	NA	NA	NA	NA	NA	NA	NA	NA	NA	NA	NA	NA	NA
10	Pang et al., 2004	Plant Nutrition and Fertilizer Science	Effects of irrigation with saline water on soil salinity and crop yield	2.78038	1.27	NA	NA	NA	NA	7300	730	512	51.2	14.2578	2.01636	NA	NA	574	57.4	35.3	3.53	42.4	4.24	NA	NA	NA	NA	NA	NA	NA	NA	NA	NA	NA	NA	NA	NA
10	Pang et al., 2004	Plant Nutrition and Fertilizer Science	Effects of irrigation with saline water on soil salinity and crop yield	2.21121	4	alternate saline and freshwater irrigation	straw returning	straw mulching	7.5	8060	806	512	51.2	15.7422	2.22628	NA	NA	640	64	35.1	3.51	42.2	4.22	NA	NA	NA	NA	NA	NA	NA	NA	NA	NA	NA	NA	NA	NA
10	Pang et al., 2004	Plant Nutrition and Fertilizer Science	Effects of irrigation with saline water on soil salinity and crop yield	5.14459	1.27	NA	NA	NA	NA	7870	787	512	51.2	15.3711	2.1738	NA	NA	605	60.5	36.8	3.68	41.6	4.16	NA	NA	NA	NA	NA	NA	NA	NA	NA	NA	NA	NA	NA	NA
10	Pang et al., 2004	Plant Nutrition and Fertilizer Science	Effects of irrigation with saline water on soil salinity and crop yield	2.36445	4	alternate saline and freshwater irrigation	straw returning	straw mulching	15	5940	594	512	51.2	11.6016	1.64071	NA	NA	457	45.7	34.3	3.43	37.4	3.74	NA	NA	NA	NA	NA	NA	NA	NA	NA	NA	NA	NA	NA	NA
10	Pang et al., 2004	Plant Nutrition and Fertilizer Science	Effects of irrigation with saline water on soil salinity and crop yield	5.31972	1.27	NA	NA	NA	NA	6630	663	512	51.2	12.9492	1.8313	NA	NA	551	55.1	34	3.4	41.6	4.16	NA	NA	NA	NA	NA	NA	NA	NA	NA	NA	NA	NA	NA	NA
10	Pang et al., 2004	Plant Nutrition and Fertilizer Science	Effects of irrigation with saline water on soil salinity and crop yield	1.66394	4	alternate saline and freshwater irrigation	straw returning	straw mulching	30	6310	631	512	51.2	12.3242	1.74291	NA	NA	590	59	28.8	2.88	43.7	4.37	NA	NA	NA	NA	NA	NA	NA	NA	NA	NA	NA	NA	NA	NA
10	Pang et al., 2004	Plant Nutrition and Fertilizer Science	Effects of irrigation with saline water on soil salinity and crop yield	4.18139	1.27	NA	NA	NA	NA	6710	671	512	51.2	13.1055	1.85339	NA	NA	774	77.4	29.3	2.93	34.8	3.48	NA	NA	NA	NA	NA	NA	NA	NA	NA	NA	NA	NA	NA	NA
11	Shi et al., 2024	Journal of Anhui Agricultural Sciences	Effects of Brackish Water Sprinkler Irrigation on the Photosynthetic Characteristics, Root Distribution and Yield of Winter Wheat	NA	0.5	NA	NA	NA	NA	5136.29	12.95	NA	NA	NA	NA	NA	NA	714.7	48.22	47.09	1.21	56.85	2.09	NA	NA	NA	NA	NA	NA	NA	NA	13.21	0.85	2.21	0.32	48.1111	1.99934
11	Shi et al., 2024	Journal of Anhui Agricultural Sciences	Effects of Brackish Water Sprinkler Irrigation on the Photosynthetic Characteristics, Root Distribution and Yield of Winter Wheat	NA	2	saline irrigation	non-straw returning	NA	0	4954.57	24.42	NA	NA	NA	NA	NA	NA	684.75	37.74	46.84	1.55	55.92	3.37	NA	NA	NA	NA	NA	NA	NA	NA	12.46	0.42	2.26	0.21	45.9517	1.27143
11	Shi et al., 2024	Journal of Anhui Agricultural Sciences	Effects of Brackish Water Sprinkler Irrigation on the Photosynthetic Characteristics, Root Distribution and Yield of Winter Wheat	NA	3	saline irrigation	non-straw returning	NA	0	4248.86	31.59	NA	NA	NA	NA	NA	NA	563.5	40.21	42.62	1.36	49.68	1.25	NA	NA	NA	NA	NA	NA	NA	NA	7.59	0.13	2.04	0.17	38.3353	1.81816
11	Shi et al., 2024	Journal of Anhui Agricultural Sciences	Effects of Brackish Water Sprinkler Irrigation on the Photosynthetic Characteristics, Root Distribution and Yield of Winter Wheat	NA	0.5	NA	NA	NA	0	5014.22	25.18	NA	NA	NA	NA	NA	NA	698.2	19.76	46.89	1.81	56.77	4.01	NA	NA	NA	NA	NA	NA	NA	NA	12.19	0.74	2.64	0.24	47.0397	1.27464
11	Shi et al., 2024	Journal of Anhui Agricultural Sciences	Effects of Brackish Water Sprinkler Irrigation on the Photosynthetic Characteristics, Root Distribution and Yield of Winter Wheat	NA	2	saline irrigation	non-straw returning	NA	0	4896.37	37.26	NA	NA	NA	NA	NA	NA	621.05	22.43	46.72	2.12	55.72	3.42	NA	NA	NA	NA	NA	NA	NA	NA	10.43	0.38	2.38	0.11	44.6967	1.99998
11	Shi et al., 2024	Journal of Anhui Agricultural Sciences	Effects of Brackish Water Sprinkler Irrigation on the Photosynthetic Characteristics, Root Distribution and Yield of Winter Wheat	NA	3	saline irrigation	non-straw returning	NA	0	4207.91	29.31	NA	NA	NA	NA	NA	NA	527.5	51.66	42.37	1.29	49.48	2.11	NA	NA	NA	NA	NA	NA	NA	NA	5.89	0.17	1.79	0.07	37.6263	1.45389
12	Tian, 2023	Science and Technology Innovation	Study on the Effects of Saline Water Irrigation on Soil Salt Distribution and Wheat Growth and Development	3.14001	1	NA	NA	NA	0	5915	591.5	NA	NA	NA	NA	NA	NA	603.28	60.328	30.04	3.004	40.93	4.093	6.6276	0.551668	57.352	9.37695	NA	NA	NA	NA	NA	NA	NA	NA	46.8698	2.35608
12	Tian, 2023	Science and Technology Innovation	Study on the Effects of Saline Water Irrigation on Soil Salt Distribution and Wheat Growth and Development	4.6318	2	saline irrigation	non-straw returning	NA	0	5867	586.7	NA	NA	NA	NA	NA	NA	584.16	58.416	29.72	2.972	39.72	3.972	6.51574	0.606897	53.8629	9.59502	NA	NA	NA	NA	NA	NA	NA	NA	46.6989	1.44927
12	Tian, 2023	Science and Technology Innovation	Study on the Effects of Saline Water Irrigation on Soil Salt Distribution and Wheat Growth and Development	7	4	saline irrigation	non-straw returning	NA	0	5181	518.1	NA	NA	NA	NA	NA	NA	533.08	53.308	29.2	2.92	39.48	3.948	4.61066	0.551724	49.7196	8.72274	NA	NA	NA	NA	NA	NA	NA	NA	46.1657	1.99274
12	Tian, 2023	Science and Technology Innovation	Study on the Effects of Saline Water Irrigation on Soil Salt Distribution and Wheat Growth and Development	9.24689	6	saline irrigation	non-straw returning	NA	0	3700	370	NA	NA	NA	NA	NA	NA	415.5	41.55	28.2	2.82	37.55	3.755	2.56776	0.386263	44.9221	8.94081	NA	NA	NA	NA	NA	NA	NA	NA	45.9941	1.81158
12	Tian, 2023	Science and Technology Innovation	Study on the Effects of Saline Water Irrigation on Soil Salt Distribution and Wheat Growth and Development	12.9891	8	saline irrigation	non-straw returning	NA	0	3130	313	NA	NA	NA	NA	NA	NA	377.68	37.768	27.48	2.748	35.82	3.582	2.42837	0.413849	39.9065	5.66978	NA	NA	NA	NA	NA	NA	NA	NA	45.6403	1.26811
13	Wei et al., 1997	Shanxi Hydrotechnics	Experimental Study on Soil Salt Dynamics under Saline Water Irrigation	8.34067	1	NA	NA	NA	NA	3780	378	NA	NA	NA	NA	14	1.4	NA	NA	NA	NA	NA	NA	NA	NA	NA	NA	NA	NA	NA	NA	NA	NA	NA	NA	NA	NA
13	Wei et al., 1997	Shanxi Hydrotechnics	Experimental Study on Soil Salt Dynamics under Saline Water Irrigation	10.4422	6.8	saline irrigation	non-straw returning	NA	0	3090	309	NA	NA	NA	NA	11.4444	1.14444	NA	NA	NA	NA	NA	NA	NA	NA	NA	NA	NA	NA	NA	NA	NA	NA	NA	NA	NA	NA
13	Wei et al., 1997	Shanxi Hydrotechnics	Experimental Study on Soil Salt Dynamics under Saline Water Irrigation	8.38445	1	NA	NA	NA	NA	6195	619.5	NA	NA	NA	NA	22.9444	2.29444	NA	NA	NA	NA	NA	NA	NA	NA	NA	NA	NA	NA	NA	NA	NA	NA	NA	NA	NA	NA
13	Wei et al., 1997	Shanxi Hydrotechnics	Experimental Study on Soil Salt Dynamics under Saline Water Irrigation	11.4054	6.8	saline irrigation	non-straw returning	NA	0	3300	330	NA	NA	NA	NA	12.2222	1.22222	NA	NA	NA	NA	NA	NA	NA	NA	NA	NA	NA	NA	NA	NA	NA	NA	NA	NA	NA	NA
13	Wei et al., 1997	Shanxi Hydrotechnics	Experimental Study on Soil Salt Dynamics under Saline Water Irrigation	8.55958	1	NA	NA	NA	NA	4860	486	NA	NA	NA	NA	18	1.8	NA	NA	NA	NA	NA	NA	NA	NA	NA	NA	NA	NA	NA	NA	NA	NA	NA	NA	NA	NA
13	Wei et al., 1997	Shanxi Hydrotechnics	Experimental Study on Soil Salt Dynamics under Saline Water Irrigation	16.9657	6.8	saline irrigation	non-straw returning	NA	0	3735	373.5	NA	NA	NA	NA	13.8333	1.38333	NA	NA	NA	NA	NA	NA	NA	NA	NA	NA	NA	NA	NA	NA	NA	NA	NA	NA	NA	NA
14	Xu et al., 2012	Soils and Fertilizers Sciences in China	Effects of Straw Returning on Soil Salt Inhibition and Crop Yield under Brackish Water Supplementary Irrigation	2.89859	0	NA	NA	NA	NA	8278	827.8	538.01	53.801	15.3863	2.17596	41.39	4.139	NA	NA	NA	NA	NA	NA	NA	NA	NA	NA	NA	NA	NA	NA	NA	NA	NA	NA	NA	NA
14	Xu et al., 2012	Soils and Fertilizers Sciences in China	Effects of Straw Returning on Soil Salt Inhibition and Crop Yield under Brackish Water Supplementary Irrigation	3.10874	2.1	alternate saline and freshwater irrigation	straw returning	chopped straw returning	NA	8000	800	538.01	53.801	14.8696	2.10288	40	4	NA	NA	NA	NA	NA	NA	NA	NA	NA	NA	NA	NA	NA	NA	NA	NA	NA	NA	NA	NA
14	Xu et al., 2012	Soils and Fertilizers Sciences in China	Effects of Straw Returning on Soil Salt Inhibition and Crop Yield under Brackish Water Supplementary Irrigation	4.4616	4	alternate saline and freshwater irrigation	straw returning	chopped straw returning	NA	8263	826.3	538.01	53.801	15.3585	2.17201	41.315	4.1315	NA	NA	NA	NA	NA	NA	NA	NA	NA	NA	NA	NA	NA	NA	NA	NA	NA	NA	NA	NA
14	Xu et al., 2012	Soils and Fertilizers Sciences in China	Effects of Straw Returning on Soil Salt Inhibition and Crop Yield under Brackish Water Supplementary Irrigation	4.34339	2.1	saline irrigation	straw returning	chopped straw returning	NA	7793	779.3	538.01	53.801	14.4849	2.04847	38.965	3.8965	NA	NA	NA	NA	NA	NA	NA	NA	NA	NA	NA	NA	NA	NA	NA	NA	NA	NA	NA	NA
14	Xu et al., 2012	Soils and Fertilizers Sciences in China	Effects of Straw Returning on Soil Salt Inhibition and Crop Yield under Brackish Water Supplementary Irrigation	8.00355	4	saline irrigation	straw returning	chopped straw returning	NA	7883	788.3	538.01	53.801	14.6521	2.07213	39.415	3.9415	NA	NA	NA	NA	NA	NA	NA	NA	NA	NA	NA	NA	NA	NA	NA	NA	NA	NA	NA	NA
14	Xu et al., 2012	Soils and Fertilizers Sciences in China	Effects of Straw Returning on Soil Salt Inhibition and Crop Yield under Brackish Water Supplementary Irrigation	2.33818	0	NA	NA	NA	NA	7907	790.7	538.01	53.801	14.6968	2.07843	39.535	3.9535	NA	NA	NA	NA	NA	NA	NA	NA	NA	NA	NA	NA	NA	NA	NA	NA	NA	NA	NA	NA
14	Xu et al., 2012	Soils and Fertilizers Sciences in China	Effects of Straw Returning on Soil Salt Inhibition and Crop Yield under Brackish Water Supplementary Irrigation	3.54656	2.1	alternate saline and freshwater irrigation	non-straw returning	NA	0	7827	782.7	538.01	53.801	14.5481	2.05741	39.135	3.9135	NA	NA	NA	NA	NA	NA	NA	NA	NA	NA	NA	NA	NA	NA	NA	NA	NA	NA	NA	NA
14	Xu et al., 2012	Soils and Fertilizers Sciences in China	Effects of Straw Returning on Soil Salt Inhibition and Crop Yield under Brackish Water Supplementary Irrigation	3.37143	4	alternate saline and freshwater irrigation	non-straw returning	NA	0	7788	778.8	538.01	53.801	14.4756	2.04715	38.94	3.894	NA	NA	NA	NA	NA	NA	NA	NA	NA	NA	NA	NA	NA	NA	NA	NA	NA	NA	NA	NA
14	Xu et al., 2012	Soils and Fertilizers Sciences in China	Effects of Straw Returning on Soil Salt Inhibition and Crop Yield under Brackish Water Supplementary Irrigation	2.66217	2.1	saline irrigation	non-straw returning	NA	0	7712	771.2	538.01	53.801	14.3343	2.02718	38.56	3.856	NA	NA	NA	NA	NA	NA	NA	NA	NA	NA	NA	NA	NA	NA	NA	NA	NA	NA	NA	NA
14	Xu et al., 2012	Soils and Fertilizers Sciences in China	Effects of Straw Returning on Soil Salt Inhibition and Crop Yield under Brackish Water Supplementary Irrigation	3.70417	4	saline irrigation	non-straw returning	NA	0	4608	460.8	538.01	53.801	8.5649	1.21126	23.04	2.304	NA	NA	NA	NA	NA	NA	NA	NA	NA	NA	NA	NA	NA	NA	NA	NA	NA	NA	NA	NA
15	Gao et al., 2023	Irrigation Science	Effects of saline water irrigation on winter wheat and its safe utilization under a subsurface drainage system in coastal saline-alkali land of Hebei Province, China	10.7069	0.96	NA	NA	NA	NA	5746.8	410.9	NA	NA	NA	NA	95.78	9.578	378	4	33.33	1.41	46.22	1.89	NA	NA	NA	NA	NA	NA	NA	NA	NA	NA	NA	NA	NA	NA
15	Gao et al., 2023	Irrigation Science	Effects of saline water irrigation on winter wheat and its safe utilization under a subsurface drainage system in coastal saline-alkali land of Hebei Province, China	14.191	5.98	saline irrigation	non-straw returning	NA	0	5285.4	375.4	NA	NA	NA	NA	88.09	8.809	378	5	32.25	2.1	43.32	1.42	NA	NA	NA	NA	NA	NA	NA	NA	NA	NA	NA	NA	NA	NA
15	Gao et al., 2023	Irrigation Science	Effects of saline water irrigation on winter wheat and its safe utilization under a subsurface drainage system in coastal saline-alkali land of Hebei Province, China	11.4409	NA	NA	NA	NA	NA	3452.7	206.3	NA	NA	NA	NA	NA	NA	379	3	23.64	1.08	38.55	0.83	NA	NA	NA	NA	NA	NA	NA	NA	NA	NA	NA	NA	NA	NA
15	Gao et al., 2023	Irrigation Science	Effects of saline water irrigation on winter wheat and its safe utilization under a subsurface drainage system in coastal saline-alkali land of Hebei Province, China	5.13904	0.98	NA	NA	NA	NA	3713.2	609.7	NA	NA	NA	NA	61.8867	6.18867	319	9	27.47	1.74	42.18	2.5	NA	NA	NA	NA	NA	NA	NA	NA	NA	NA	NA	NA	NA	NA
15	Gao et al., 2023	Irrigation Science	Effects of saline water irrigation on winter wheat and its safe utilization under a subsurface drainage system in coastal saline-alkali land of Hebei Province, China	9.14801	6.03	saline irrigation	non-straw returning	NA	0	3205.4	235.3	NA	NA	NA	NA	53.4233	5.34233	317	4	25.8	1.15	39.12	0.69	NA	NA	NA	NA	NA	NA	NA	NA	NA	NA	NA	NA	NA	NA
15	Gao et al., 2023	Irrigation Science	Effects of saline water irrigation on winter wheat and its safe utilization under a subsurface drainage system in coastal saline-alkali land of Hebei Province, China	6.03782	NA	NA	NA	NA	NA	1947.3	97.7	NA	NA	NA	NA	NA	NA	317	3	19.29	0.67	31.85	2.13	NA	NA	NA	NA	NA	NA	NA	NA	NA	NA	NA	NA	NA	NA
16	Huang et al., 2019	Agronomy	Effect of Straw Biochar on Soil Properties and Wheat Production under Saline Water Irrigation	1.09	0.3	NA	NA	NA	NA	6050	160	510	51	11.8627	1.22706	17.2857	1.72857	524.8	7.52	24.7	0.8	47.25	1.25	4.08	0.25	NA	NA	NA	NA	47	1	23.55	1.75	NA	NA	NA	NA
16	Huang et al., 2019	Agronomy	Effect of Straw Biochar on Soil Properties and Wheat Production under Saline Water Irrigation	4.4	7.7	saline irrigation	non-straw returning	NA	0	5210	250	510	51	10.2157	1.13309	14.8857	1.48857	494.05	8.02	22.7	0.39	44.45	0.95	3.07	0.26	NA	NA	NA	NA	44	1	18.45	1.65	NA	NA	NA	NA
16	Huang et al., 2019	Agronomy	Effect of Straw Biochar on Soil Properties and Wheat Production under Saline Water Irrigation	4.57	7.7	saline irrigation	straw returning	straw-derived biochar incorporation	10	5660	260	510	51	11.098	1.2213	16.1714	1.61714	485.85	8.74	24.15	0.84	47.4	1.48	3.76	0.41	NA	NA	NA	NA	47	2	22.5	3.17	NA	NA	NA	NA
16	Huang et al., 2019	Agronomy	Effect of Straw Biochar on Soil Properties and Wheat Production under Saline Water Irrigation	4.62	7.7	saline irrigation	straw returning	straw-derived biochar incorporation	20	5650	230	510	51	11.0784	1.19612	16.1429	1.61429	491.1	6.71	24.55	0.57	47.15	1.39	3.77	0.29	NA	NA	NA	NA	46	1	22.2	2.08	NA	NA	NA	NA
16	Huang et al., 2019	Agronomy	Effect of Straw Biochar on Soil Properties and Wheat Production under Saline Water Irrigation	4.77	7.7	saline irrigation	straw returning	straw-derived biochar incorporation	30	5350	150	510	51	10.4902	1.08947	15.2857	1.52857	496.95	10.47	23.2	0.21	45.65	1.47	3.34	0.35	NA	NA	NA	NA	45	2	20	2.37	NA	NA	NA	NA
17	Liu et al., 2016	Journal of Integrative Agriculture	Effects of saline irrigation on soil salt accumulation and grain yield in the winter wheat-summer maize double cropping system in the low plain of North China	1.07089	1.2	saline irrigation	non-straw returning	NA	0	5060	506	NA	NA	NA	NA	84.3333	8.43333	NA	NA	NA	NA	NA	NA	NA	NA	NA	NA	NA	NA	NA	NA	15.2157	1.52286	NA	NA	NA	NA
17	Liu et al., 2016	Journal of Integrative Agriculture	Effects of saline irrigation on soil salt accumulation and grain yield in the winter wheat-summer maize double cropping system in the low plain of North China	1.26449	1.2	NA	NA	NA	NA	6750	675	NA	NA	NA	NA	56.25	5.625	NA	NA	NA	NA	NA	NA	NA	NA	NA	NA	NA	NA	NA	NA	17.4235	0.812431	NA	NA	NA	NA
17	Liu et al., 2016	Journal of Integrative Agriculture	Effects of saline irrigation on soil salt accumulation and grain yield in the winter wheat-summer maize double cropping system in the low plain of North China	1.67449	2.8	alternate saline and freshwater irrigation	non-straw returning	NA	0	6720	672	NA	NA	NA	NA	56	5.6	NA	NA	NA	NA	NA	NA	NA	NA	NA	NA	NA	NA	NA	NA	14.4541	1.117	NA	NA	NA	NA
17	Liu et al., 2016	Journal of Integrative Agriculture	Effects of saline irrigation on soil salt accumulation and grain yield in the winter wheat-summer maize double cropping system in the low plain of North China	2.71507	8.2	alternate saline and freshwater irrigation	non-straw returning	NA	0	6180	618	NA	NA	NA	NA	51.5	5.15	NA	NA	NA	NA	NA	NA	NA	NA	NA	NA	NA	NA	NA	NA	10.0633	1.72591	NA	NA	NA	NA
17	Liu et al., 2016	Journal of Integrative Agriculture	Effects of saline irrigation on soil salt accumulation and grain yield in the winter wheat-summer maize double cropping system in the low plain of North China	2.1248	1.2	NA	NA	NA	NA	2410	241	NA	NA	NA	NA	40.1667	4.01667	NA	NA	NA	NA	NA	NA	NA	NA	NA	NA	NA	NA	NA	NA	27.0273	1.42087	NA	NA	NA	NA
17	Liu et al., 2016	Journal of Integrative Agriculture	Effects of saline irrigation on soil salt accumulation and grain yield in the winter wheat-summer maize double cropping system in the low plain of North China	2.11509	1.2	NA	NA	NA	NA	4180	418	NA	NA	NA	NA	34.8333	3.48333	NA	NA	NA	NA	NA	NA	NA	NA	NA	NA	NA	NA	NA	NA	29.2028	1.06596	NA	NA	NA	NA
17	Liu et al., 2016	Journal of Integrative Agriculture	Effects of saline irrigation on soil salt accumulation and grain yield in the winter wheat-summer maize double cropping system in the low plain of North China	3.55541	2.8	alternate saline and freshwater irrigation	non-straw returning	NA	0	4140	414	NA	NA	NA	NA	34.5	3.45	NA	NA	NA	NA	NA	NA	NA	NA	NA	NA	NA	NA	NA	NA	23.5629	1.24321	NA	NA	NA	NA
17	Liu et al., 2016	Journal of Integrative Agriculture	Effects of saline irrigation on soil salt accumulation and grain yield in the winter wheat-summer maize double cropping system in the low plain of North China	4.32525	8.2	alternate saline and freshwater irrigation	non-straw returning	NA	0	3820	382	NA	NA	NA	NA	31.8333	3.18333	NA	NA	NA	NA	NA	NA	NA	NA	NA	NA	NA	NA	NA	NA	20.0545	1.59812	NA	NA	NA	NA
17	Liu et al., 2016	Journal of Integrative Agriculture	Effects of saline irrigation on soil salt accumulation and grain yield in the winter wheat-summer maize double cropping system in the low plain of North China	NA	1.2	NA	NA	NA	NA	4540	454	NA	NA	NA	NA	75.6667	7.56667	NA	NA	NA	NA	NA	NA	NA	NA	NA	NA	NA	NA	NA	NA	NA	NA	NA	NA	NA	NA
17	Liu et al., 2016	Journal of Integrative Agriculture	Effects of saline irrigation on soil salt accumulation and grain yield in the winter wheat-summer maize double cropping system in the low plain of North China	NA	1.2	NA	NA	NA	NA	5350	535	NA	NA	NA	NA	44.5833	4.45833	NA	NA	NA	NA	NA	NA	NA	NA	NA	NA	NA	NA	NA	NA	NA	NA	NA	NA	NA	NA
17	Liu et al., 2016	Journal of Integrative Agriculture	Effects of saline irrigation on soil salt accumulation and grain yield in the winter wheat-summer maize double cropping system in the low plain of North China	NA	2.8	alternate saline and freshwater irrigation	non-straw returning	NA	0	5240	524	NA	NA	NA	NA	43.6667	4.36667	NA	NA	NA	NA	NA	NA	NA	NA	NA	NA	NA	NA	NA	NA	NA	NA	NA	NA	NA	NA
17	Liu et al., 2016	Journal of Integrative Agriculture	Effects of saline irrigation on soil salt accumulation and grain yield in the winter wheat-summer maize double cropping system in the low plain of North China	NA	8.2	alternate saline and freshwater irrigation	non-straw returning	NA	0	5200	520	NA	NA	NA	NA	43.3333	4.33333	NA	NA	NA	NA	NA	NA	NA	NA	NA	NA	NA	NA	NA	NA	NA	NA	NA	NA	NA	NA
18	Soothar et al., 2019	Sustainability	Sustaining Yield of Winter Wheat under Alternate Irrigation Using Saline Water at Different Growth Stages: A Case Study in the North China Plain	NA	NA	NA	NA	NA	NA	6340.07	449.522	NA	NA	29.3	1.8	NA	NA	NA	NA	NA	NA	NA	NA	NA	NA	NA	NA	NA	NA	36	11	NA	NA	NA	NA	NA	NA
18	Soothar et al., 2019	Sustainability	Sustaining Yield of Winter Wheat under Alternate Irrigation Using Saline Water at Different Growth Stages: A Case Study in the North China Plain	NA	4.7	NA	NA	NA	NA	8544.73	269.574	NA	NA	22.4	0.7	47.3	4.73	NA	NA	NA	NA	NA	NA	NA	NA	NA	NA	NA	NA	27	27	NA	NA	NA	NA	NA	NA
18	Soothar et al., 2019	Sustainability	Sustaining Yield of Winter Wheat under Alternate Irrigation Using Saline Water at Different Growth Stages: A Case Study in the North China Plain	NA	4.7	NA	NA	NA	NA	7917.69	224.804	NA	NA	20.7	0.6	44.1	4.41	NA	NA	NA	NA	NA	NA	NA	NA	NA	NA	NA	NA	26	26	NA	NA	NA	NA	NA	NA
18	Soothar et al., 2019	Sustainability	Sustaining Yield of Winter Wheat under Alternate Irrigation Using Saline Water at Different Growth Stages: A Case Study in the North China Plain	NA	NA	NA	NA	NA	NA	6400.11	359.461	NA	NA	36.3	2.2	NA	NA	NA	NA	NA	NA	NA	NA	NA	NA	NA	NA	NA	NA	28	5	NA	NA	NA	NA	NA	NA
18	Soothar et al., 2019	Sustainability	Sustaining Yield of Winter Wheat under Alternate Irrigation Using Saline Water at Different Growth Stages: A Case Study in the North China Plain	NA	4.7	NA	NA	NA	NA	7975.39	224.544	NA	NA	23.3	0.7	47.2	4.72	NA	NA	NA	NA	NA	NA	NA	NA	NA	NA	NA	NA	30	4	NA	NA	NA	NA	NA	NA
18	Soothar et al., 2019	Sustainability	Sustaining Yield of Winter Wheat under Alternate Irrigation Using Saline Water at Different Growth Stages: A Case Study in the North China Plain	NA	4.7	NA	NA	NA	NA	7887.67	179.774	NA	NA	21.2	0.6	44	4.4	NA	NA	NA	NA	NA	NA	NA	NA	NA	NA	NA	NA	40	10	NA	NA	NA	NA	NA	NA
18	Soothar et al., 2019	Sustainability	Sustaining Yield of Winter Wheat under Alternate Irrigation Using Saline Water at Different Growth Stages: A Case Study in the North China Plain	0.967831	NA	NA	NA	NA	NA	6190.23	224.717	NA	NA	31.5	1.4	NA	NA	NA	NA	43	5	41.6	2	NA	NA	71	1.7	NA	NA	27	3	NA	NA	NA	NA	NA	NA
18	Soothar et al., 2019	Sustainability	Sustaining Yield of Winter Wheat under Alternate Irrigation Using Saline Water at Different Growth Stages: A Case Study in the North China Plain	2.33276	4.7	alternate saline and freshwater irrigation	non-straw returning	NA	0	7226.27	269.661	NA	NA	20.6	0.4	39.8	3.98	NA	NA	44	4	36.9	1.2	NA	NA	78	3	NA	NA	25	3	NA	NA	NA	NA	NA	NA
18	Soothar et al., 2019	Sustainability	Sustaining Yield of Winter Wheat under Alternate Irrigation Using Saline Water at Different Growth Stages: A Case Study in the North China Plain	2.46731	4.7	alternate saline and freshwater irrigation	non-straw returning	NA	0	7812.79	629.209	NA	NA	22.2	1.7	43.5	4.35	NA	NA	44	3	42	1.4	NA	NA	75	4	NA	NA	30	0	NA	NA	NA	NA	NA	NA
18	Soothar et al., 2019	Sustainability	Sustaining Yield of Winter Wheat under Alternate Irrigation Using Saline Water at Different Growth Stages: A Case Study in the North China Plain	4.25693	4.7	saline irrigation	non-straw returning	NA	0	6466.92	314.518	NA	NA	18.6	1	35.1	3.51	NA	NA	43	7	36.2	3.6	NA	NA	74	4.3	NA	NA	25	2	NA	NA	NA	NA	NA	NA
18	Soothar et al., 2019	Sustainability	Sustaining Yield of Winter Wheat under Alternate Irrigation Using Saline Water at Different Growth Stages: A Case Study in the North China Plain	1.23627	0.39	NA	NA	NA	NA	8221.97	269.661	NA	NA	23.2	0.8	44.9	4.49	NA	NA	45	7	42.4	1.1	NA	NA	80	3.1	NA	NA	24	1	NA	NA	NA	NA	NA	NA
19	Zhang et al., 2022	Agriculture	Biochar Amendment Combined with Straw Mulching Increases Winter Wheat Yield by Optimizing Soil Water-Salt Condition under Saline Irrigation	0.510783	0.47	NA	NA	NA	NA	7530	753	544	54.4	13.8419	1.95754	20.9167	2.09167	504	50.4	33.7	3.37	42.48	4.248	NA	NA	NA	NA	15.23	1.523	49.4419	6.99214	NA	NA	NA	NA	NA	NA
19	Zhang et al., 2022	Agriculture	Biochar Amendment Combined with Straw Mulching Increases Winter Wheat Yield by Optimizing Soil Water-Salt Condition under Saline Irrigation	5.29158	3.25	alternate saline and freshwater irrigation	non-straw returning	NA	0	6820	682	544	54.4	12.5368	1.77297	18.9444	1.89444	493	49.3	33.77	3.377	41.55	4.155	NA	NA	NA	NA	14.29	1.429	47.7257	6.74943	NA	NA	NA	NA	NA	NA
19	Zhang et al., 2022	Agriculture	Biochar Amendment Combined with Straw Mulching Increases Winter Wheat Yield by Optimizing Soil Water-Salt Condition under Saline Irrigation	9.37885	6.75	alternate saline and freshwater irrigation	non-straw returning	NA	0	6230	623	544	54.4	11.4522	1.61959	17.3056	1.73056	462	46.2	31.3	3.13	40.12	4.012	NA	NA	NA	NA	12.98	1.298	47.9969	6.78779	NA	NA	NA	NA	NA	NA
19	Zhang et al., 2022	Agriculture	Biochar Amendment Combined with Straw Mulching Increases Winter Wheat Yield by Optimizing Soil Water-Salt Condition under Saline Irrigation	0.624978	0.47	NA	NA	NA	NA	7630	763	544	54.4	14.0257	1.98354	21.1944	2.11944	527	52.7	34.8	3.48	43.56	4.356	NA	NA	NA	NA	15.91	1.591	47.9573	6.78218	NA	NA	NA	NA	NA	NA
19	Zhang et al., 2022	Agriculture	Biochar Amendment Combined with Straw Mulching Increases Winter Wheat Yield by Optimizing Soil Water-Salt Condition under Saline Irrigation	4.5529	3.25	alternate saline and freshwater irrigation	straw returning	NA	0	7330	733	544	54.4	13.4743	1.90555	20.3611	2.03611	496	49.6	33.47	3.347	42.335	4.2335	NA	NA	NA	NA	14.78	1.478	49.594	7.01366	NA	NA	NA	NA	NA	NA
19	Zhang et al., 2022	Agriculture	Biochar Amendment Combined with Straw Mulching Increases Winter Wheat Yield by Optimizing Soil Water-Salt Condition under Saline Irrigation	6.87977	6.75	alternate saline and freshwater irrigation	straw returning	straw mulching	5.5	6680	668	544	54.4	12.2794	1.73657	18.5556	1.85556	484	48.4	32.43	3.243	41.09	4.109	NA	NA	NA	NA	13.4	1.34	49.8507	7.04996	NA	NA	NA	NA	NA	NA
19	Zhang et al., 2022	Agriculture	Biochar Amendment Combined with Straw Mulching Increases Winter Wheat Yield by Optimizing Soil Water-Salt Condition under Saline Irrigation	0.629731	0.47	NA	NA	NA	NA	8120	812	544	54.4	14.9265	2.11092	22.5556	2.25556	525	52.5	34.87	3.487	44.08	4.408	NA	NA	NA	NA	16.32	1.632	49.7549	7.03641	NA	NA	NA	NA	NA	NA
19	Zhang et al., 2022	Agriculture	Biochar Amendment Combined with Straw Mulching Increases Winter Wheat Yield by Optimizing Soil Water-Salt Condition under Saline Irrigation	4.29203	3.25	alternate saline and freshwater irrigation	straw returning	NA	0	7720	772	544	54.4	14.1912	2.00694	21.4444	2.14444	504	50.4	33.97	3.397	43.18	4.318	NA	NA	NA	NA	15.42	1.542	50.0649	7.08024	NA	NA	NA	NA	NA	NA
19	Zhang et al., 2022	Agriculture	Biochar Amendment Combined with Straw Mulching Increases Winter Wheat Yield by Optimizing Soil Water-Salt Condition under Saline Irrigation	5.65939	6.75	alternate saline and freshwater irrigation	straw returning	straw-derived biochar incorporation	7.5	7140	714	544	54.4	13.125	1.85616	19.8333	1.98333	491	49.1	32.97	3.297	41.85	4.185	NA	NA	NA	NA	14.27	1.427	50.035	7.07602	NA	NA	NA	NA	NA	NA
19	Zhang et al., 2022	Agriculture	Biochar Amendment Combined with Straw Mulching Increases Winter Wheat Yield by Optimizing Soil Water-Salt Condition under Saline Irrigation	0.4234	0.47	NA	NA	NA	NA	8500	850	544	54.4	15.625	2.20971	23.6111	2.36111	540	54	34.87	3.487	44.31	4.431	NA	NA	NA	NA	16.72	1.672	50.8373	7.18948	NA	NA	NA	NA	NA	NA
19	Zhang et al., 2022	Agriculture	Biochar Amendment Combined with Straw Mulching Increases Winter Wheat Yield by Optimizing Soil Water-Salt Condition under Saline Irrigation	3.23076	3.25	alternate saline and freshwater irrigation	non-straw returning	NA	0	8020	802	544	54.4	14.7426	2.08493	22.2778	2.22778	522	52.2	34.37	3.437	44.01	4.401	NA	NA	NA	NA	16.05	1.605	49.9688	7.06666	NA	NA	NA	NA	NA	NA
19	Zhang et al., 2022	Agriculture	Biochar Amendment Combined with Straw Mulching Increases Winter Wheat Yield by Optimizing Soil Water-Salt Condition under Saline Irrigation	4.81335	6.75	alternate saline and freshwater irrigation	non-straw returning	straw mulching + straw-derived biochar incorporation	9.5	7510	751	544	54.4	13.8051	1.95234	20.8611	2.08611	510	51	34.03	3.403	42.73	4.273	NA	NA	NA	NA	14.98	1.498	50.1335	7.08995	NA	NA	NA	NA	NA	NA
19	Zhang et al., 2022	Agriculture	Biochar Amendment Combined with Straw Mulching Increases Winter Wheat Yield by Optimizing Soil Water-Salt Condition under Saline Irrigation	1.02027	0.47	NA	NA	NA	NA	7310	731	548	54.8	13.3394	1.88648	20.3056	2.03056	510	51	34.1	3.41	41.93	4.193	NA	NA	NA	NA	14.89	1.489	49.0934	6.94285	NA	NA	NA	NA	NA	NA
19	Zhang et al., 2022	Agriculture	Biochar Amendment Combined with Straw Mulching Increases Winter Wheat Yield by Optimizing Soil Water-Salt Condition under Saline Irrigation	6.32706	3.25	alternate saline and freshwater irrigation	non-straw returning	NA	0	6550	655	548	54.8	11.9526	1.69035	18.1944	1.81944	487	48.7	30.83	3.083	40.88	4.088	NA	NA	NA	NA	13.62	1.362	48.091	6.8011	NA	NA	NA	NA	NA	NA
19	Zhang et al., 2022	Agriculture	Biochar Amendment Combined with Straw Mulching Increases Winter Wheat Yield by Optimizing Soil Water-Salt Condition under Saline Irrigation	11.0095	6.75	alternate saline and freshwater irrigation	non-straw returning	NA	0	5980	598	548	54.8	10.9124	1.54325	16.6111	1.66111	463	46.3	29.6	2.96	39.09	3.909	NA	NA	NA	NA	12.1	1.21	49.4215	6.98925	NA	NA	NA	NA	NA	NA
19	Zhang et al., 2022	Agriculture	Biochar Amendment Combined with Straw Mulching Increases Winter Wheat Yield by Optimizing Soil Water-Salt Condition under Saline Irrigation	0.656084	0.47	NA	NA	NA	NA	7760	776	548	54.8	14.1606	2.00261	21.5556	2.15556	532	53.2	33.93	3.393	43.77	4.377	NA	NA	NA	NA	16.02	1.602	48.4395	6.85037	NA	NA	NA	NA	NA	NA
19	Zhang et al., 2022	Agriculture	Biochar Amendment Combined with Straw Mulching Increases Winter Wheat Yield by Optimizing Soil Water-Salt Condition under Saline Irrigation	5.33854	3.25	alternate saline and freshwater irrigation	straw returning	NA	0	7270	727	548	54.8	13.2664	1.87616	20.1944	2.01944	496	49.6	33.33	3.333	42.2	4.22	NA	NA	NA	NA	14.79	1.479	49.1548	6.95154	NA	NA	NA	NA	NA	NA
19	Zhang et al., 2022	Agriculture	Biochar Amendment Combined with Straw Mulching Increases Winter Wheat Yield by Optimizing Soil Water-Salt Condition under Saline Irrigation	8.3041	6.75	alternate saline and freshwater irrigation	straw returning	straw mulching	5.5	6330	633	548	54.8	11.5511	1.63357	17.5833	1.75833	472	47.2	32.37	3.237	40.35	4.035	NA	NA	NA	NA	13.32	1.332	47.5225	6.7207	NA	NA	NA	NA	NA	NA
19	Zhang et al., 2022	Agriculture	Biochar Amendment Combined with Straw Mulching Increases Winter Wheat Yield by Optimizing Soil Water-Salt Condition under Saline Irrigation	0.91622	0.47	NA	NA	NA	NA	8370	837	548	54.8	15.2737	2.16003	23.25	2.325	543	54.3	34.73	3.473	44.6	4.46	NA	NA	NA	NA	16.62	1.662	50.361	7.12212	NA	NA	NA	NA	NA	NA
19	Zhang et al., 2022	Agriculture	Biochar Amendment Combined with Straw Mulching Increases Winter Wheat Yield by Optimizing Soil Water-Salt Condition under Saline Irrigation	4.97435	3.25	alternate saline and freshwater irrigation	straw returning	NA	0	7490	749	548	54.8	13.6679	1.93293	20.8056	2.08056	514	51.4	32.43	3.243	43.88	4.388	NA	NA	NA	NA	15.42	1.542	48.5733	6.8693	NA	NA	NA	NA	NA	NA
19	Zhang et al., 2022	Agriculture	Biochar Amendment Combined with Straw Mulching Increases Winter Wheat Yield by Optimizing Soil Water-Salt Condition under Saline Irrigation	7.05545	6.75	alternate saline and freshwater irrigation	straw returning	straw-derived biochar incorporation	7.5	6880	688	548	54.8	12.5547	1.77551	19.1111	1.91111	490	49	31.93	3.193	41.11	4.111	NA	NA	NA	NA	14.32	1.432	48.0447	6.79455	NA	NA	NA	NA	NA	NA
19	Zhang et al., 2022	Agriculture	Biochar Amendment Combined with Straw Mulching Increases Winter Wheat Yield by Optimizing Soil Water-Salt Condition under Saline Irrigation	0.447974	0.47	NA	NA	NA	NA	8630	863	548	54.8	15.7482	2.22713	23.9722	2.39722	558	55.8	34.97	3.497	45.6	4.56	NA	NA	NA	NA	16.92	1.692	51.0047	7.21316	NA	NA	NA	NA	NA	NA
19	Zhang et al., 2022	Agriculture	Biochar Amendment Combined with Straw Mulching Increases Winter Wheat Yield by Optimizing Soil Water-Salt Condition under Saline Irrigation	3.36151	3.25	alternate saline and freshwater irrigation	non-straw returning	NA	0	7990	799	548	54.8	14.5803	2.06196	22.1944	2.21944	523	52.3	33.97	3.397	44.38	4.438	NA	NA	NA	NA	15.95	1.595	50.094	7.08437	NA	NA	NA	NA	NA	NA
19	Zhang et al., 2022	Agriculture	Biochar Amendment Combined with Straw Mulching Increases Winter Wheat Yield by Optimizing Soil Water-Salt Condition under Saline Irrigation	5.18246	6.75	alternate saline and freshwater irrigation	non-straw returning	straw mulching + straw-derived biochar incorporation	9.5	7250	725	548	54.8	13.2299	1.87099	20.1389	2.01389	498	49.8	33.1	3.31	42.07	4.207	NA	NA	NA	NA	14.87	1.487	48.7559	6.89512	NA	NA	NA	NA	NA	NA
20	Chen et al., 2016	Chinese Journal of Eco - Agriculture	Effect of brackish water irrigation on soil salt balance and yield of both winter wheat and summer maize	NA	NA	NA	NA	NA	NA	6347.2	150.9	NA	NA	NA	NA	NA	NA	476.5	71.56	29.3	2.46	45.5	1.3	NA	NA	NA	NA	NA	NA	NA	NA	NA	NA	NA	NA	NA	NA
20	Chen et al., 2016	Chinese Journal of Eco - Agriculture	Effect of brackish water irrigation on soil salt balance and yield of both winter wheat and summer maize	3.04823	1.05	NA	NA	NA	NA	7213.3	438.1	NA	NA	NA	NA	103.047	10.3047	585.1	0	35.3	1.7	44.9	0.56	NA	NA	NA	NA	NA	NA	NA	NA	NA	NA	NA	NA	NA	NA
20	Chen et al., 2016	Chinese Journal of Eco - Agriculture	Effect of brackish water irrigation on soil salt balance and yield of both winter wheat and summer maize	3.6627	2	saline irrigation	non-straw returning	NA	0	7660.9	483.5	NA	NA	NA	NA	109.441	10.9441	537.6	17.89	33.8	1.35	40.7	0.34	NA	NA	NA	NA	NA	NA	NA	NA	NA	NA	NA	NA	NA	NA
20	Chen et al., 2016	Chinese Journal of Eco - Agriculture	Effect of brackish water irrigation on soil salt balance and yield of both winter wheat and summer maize	3.99153	3	saline irrigation	non-straw returning	NA	0	7151.8	289.9	NA	NA	NA	NA	102.169	10.2169	572.4	40.25	29.9	1.35	39.3	0.83	NA	NA	NA	NA	NA	NA	NA	NA	NA	NA	NA	NA	NA	NA
20	Chen et al., 2016	Chinese Journal of Eco - Agriculture	Effect of brackish water irrigation on soil salt balance and yield of both winter wheat and summer maize	2.42737	4	saline irrigation	non-straw returning	NA	0	6772.1	234.1	NA	NA	NA	NA	96.7443	9.67443	575.6	40.25	30.3	3.54	40.4	0.87	NA	NA	NA	NA	NA	NA	NA	NA	NA	NA	NA	NA	NA	NA
20	Chen et al., 2016	Chinese Journal of Eco - Agriculture	Effect of brackish water irrigation on soil salt balance and yield of both winter wheat and summer maize	NA	1.05	NA	NA	NA	NA	7548.9	302.8	NA	NA	NA	NA	53.9207	5.39207	536.1	2.23	31.1	2.56	41.4	0.36	NA	NA	NA	NA	NA	NA	NA	NA	NA	NA	NA	NA	NA	NA
20	Chen et al., 2016	Chinese Journal of Eco - Agriculture	Effect of brackish water irrigation on soil salt balance and yield of both winter wheat and summer maize	NA	3	saline irrigation	non-straw returning	NA	0	8189.6	290.7	NA	NA	NA	NA	58.4971	5.84971	623.6	5.22	37.1	6.77	41	0.48	NA	NA	NA	NA	NA	NA	NA	NA	NA	NA	NA	NA	NA	NA
20	Chen et al., 2016	Chinese Journal of Eco - Agriculture	Effect of brackish water irrigation on soil salt balance and yield of both winter wheat and summer maize	4.12276	3	alternate saline and freshwater irrigation	non-straw returning	NA	0	7688.3	204.6	NA	NA	NA	NA	54.9164	5.49164	711.6	93.93	33	0.73	42	0.99	NA	NA	NA	NA	NA	NA	NA	NA	NA	NA	NA	NA	NA	NA
20	Chen et al., 2016	Chinese Journal of Eco - Agriculture	Effect of brackish water irrigation on soil salt balance and yield of both winter wheat and summer maize	NA	3	alternate saline and freshwater irrigation	non-straw returning	NA	0	7705.7	628.8	NA	NA	NA	NA	55.0407	5.50407	656.2	11.19	31.4	1.79	40.3	0.9	NA	NA	NA	NA	NA	NA	NA	NA	NA	NA	NA	NA	NA	NA
20	Chen et al., 2016	Chinese Journal of Eco - Agriculture	Effect of brackish water irrigation on soil salt balance and yield of both winter wheat and summer maize	NA	1.05	NA	NA	NA	NA	8156.1	773.9	NA	NA	NA	NA	38.8386	3.88386	659.4	60.37	31.6	1.73	42.8	0.75	NA	NA	NA	NA	NA	NA	NA	NA	NA	NA	NA	NA	NA	NA
20	Chen et al., 2016	Chinese Journal of Eco - Agriculture	Effect of brackish water irrigation on soil salt balance and yield of both winter wheat and summer maize	5.42615	NA	NA	NA	NA	NA	4624.5	49.5	NA	NA	NA	NA	NA	NA	474.4	30.79	37	0.36	28.2	2.94	NA	NA	NA	NA	NA	NA	NA	NA	NA	NA	NA	NA	NA	NA
20	Chen et al., 2016	Chinese Journal of Eco - Agriculture	Effect of brackish water irrigation on soil salt balance and yield of both winter wheat and summer maize	6.18989	1.05	NA	NA	NA	NA	5849.7	662.7	NA	NA	NA	NA	83.5671	8.35671	480	38.44	34.4	0.32	33.5	6.03	NA	NA	NA	NA	NA	NA	NA	NA	NA	NA	NA	NA	NA	NA
20	Chen et al., 2016	Chinese Journal of Eco - Agriculture	Effect of brackish water irrigation on soil salt balance and yield of both winter wheat and summer maize	4.74421	3	saline irrigation	non-straw returning	NA	0	5800.9	401.9	NA	NA	NA	NA	82.87	8.287	552.2	15.03	34.9	0.73	35.9	1.82	NA	NA	NA	NA	NA	NA	NA	NA	NA	NA	NA	NA	NA	NA
20	Chen et al., 2016	Chinese Journal of Eco - Agriculture	Effect of brackish water irrigation on soil salt balance and yield of both winter wheat and summer maize	2.6481	4	saline irrigation	non-straw returning	NA	0	5752.3	654.4	NA	NA	NA	NA	82.1757	8.21757	505.6	24.57	35.6	1.27	34.5	1.89	NA	NA	NA	NA	NA	NA	NA	NA	NA	NA	NA	NA	NA	NA
20	Chen et al., 2016	Chinese Journal of Eco - Agriculture	Effect of brackish water irrigation on soil salt balance and yield of both winter wheat and summer maize	NA	5	saline irrigation	non-straw returning	NA	0	6492.3	297	NA	NA	NA	NA	92.7471	9.27471	552.2	30.24	36.9	0.28	37.2	1.52	NA	NA	NA	NA	NA	NA	NA	NA	NA	NA	NA	NA	NA	NA
20	Chen et al., 2016	Chinese Journal of Eco - Agriculture	Effect of brackish water irrigation on soil salt balance and yield of both winter wheat and summer maize	NA	4	saline irrigation	non-straw returning	NA	0	6578.3	550.6	NA	NA	NA	NA	46.9879	4.69879	487.8	83.4	37.3	0.36	38	2.07	NA	NA	NA	NA	NA	NA	NA	NA	NA	NA	NA	NA	NA	NA
20	Chen et al., 2016	Chinese Journal of Eco - Agriculture	Effect of brackish water irrigation on soil salt balance and yield of both winter wheat and summer maize	NA	1.05	NA	NA	NA	NA	6579.8	129.6	NA	NA	NA	NA	46.9986	4.69986	493.3	12.02	35.1	0.66	31.5	1.5	NA	NA	NA	NA	NA	NA	NA	NA	NA	NA	NA	NA	NA	NA
21	Jiao et al., 2013	Agricultural Research in the Arid Areas	Effects of saline water irrigation on soil salt dynamics and yields of wheat and maize in low plain of Hebei province	1.7202	0	NA	NA	NA	NA	7456	745.6	NA	NA	NA	NA	19.8827	1.98827	NA	NA	NA	NA	NA	NA	NA	NA	NA	NA	NA	NA	NA	NA	NA	NA	NA	NA	NA	NA
21	Jiao et al., 2013	Agricultural Research in the Arid Areas	Effects of saline water irrigation on soil salt dynamics and yields of wheat and maize in low plain of Hebei province	2.31016	2	saline irrigation	non-straw returning	NA	0	7501.6	750.16	NA	NA	NA	NA	20.0043	2.00043	NA	NA	NA	NA	NA	NA	NA	NA	NA	NA	NA	NA	NA	NA	NA	NA	NA	NA	NA	NA
21	Jiao et al., 2013	Agricultural Research in the Arid Areas	Effects of saline water irrigation on soil salt dynamics and yields of wheat and maize in low plain of Hebei province	2.00916	0	NA	NA	NA	NA	6321.3	632.13	NA	NA	NA	NA	28.0947	2.80947	NA	NA	NA	NA	NA	NA	NA	NA	NA	NA	NA	NA	NA	NA	NA	NA	NA	NA	NA	NA
21	Jiao et al., 2013	Agricultural Research in the Arid Areas	Effects of saline water irrigation on soil salt dynamics and yields of wheat and maize in low plain of Hebei province	2.65932	2	saline irrigation	non-straw returning	NA	0	5858.3	585.83	NA	NA	NA	NA	26.0369	2.60369	NA	NA	NA	NA	NA	NA	NA	NA	NA	NA	NA	NA	NA	NA	NA	NA	NA	NA	NA	NA
21	Jiao et al., 2013	Agricultural Research in the Arid Areas	Effects of saline water irrigation on soil salt dynamics and yields of wheat and maize in low plain of Hebei province	2.37036	0	NA	NA	NA	NA	6810.2	681.02	NA	NA	NA	NA	45.4013	4.54013	NA	NA	NA	NA	NA	NA	NA	NA	NA	NA	NA	NA	NA	NA	NA	NA	NA	NA	NA	NA
21	Jiao et al., 2013	Agricultural Research in the Arid Areas	Effects of saline water irrigation on soil salt dynamics and yields of wheat and maize in low plain of Hebei province	4.46532	2	saline irrigation	non-straw returning	NA	0	5983	598.3	NA	NA	NA	NA	39.8867	3.98867	NA	NA	NA	NA	NA	NA	NA	NA	NA	NA	NA	NA	NA	NA	NA	NA	NA	NA	NA	NA
21	Jiao et al., 2013	Agricultural Research in the Arid Areas	Effects of saline water irrigation on soil salt dynamics and yields of wheat and maize in low plain of Hebei province	3.23724	0	NA	NA	NA	NA	4202.1	420.21	NA	NA	NA	NA	11.7377	1.17377	NA	NA	NA	NA	NA	NA	NA	NA	NA	NA	NA	NA	NA	NA	NA	NA	NA	NA	NA	NA
21	Jiao et al., 2013	Agricultural Research in the Arid Areas	Effects of saline water irrigation on soil salt dynamics and yields of wheat and maize in low plain of Hebei province	4.82652	2	saline irrigation	non-straw returning	NA	0	4585.7	458.57	NA	NA	NA	NA	12.8092	1.28092	NA	NA	NA	NA	NA	NA	NA	NA	NA	NA	NA	NA	NA	NA	NA	NA	NA	NA	NA	NA
21	Jiao et al., 2013	Agricultural Research in the Arid Areas	Effects of saline water irrigation on soil salt dynamics and yields of wheat and maize in low plain of Hebei province	6.1148	0	NA	NA	NA	NA	4766	476.6	NA	NA	NA	NA	17.6519	1.76519	NA	NA	NA	NA	NA	NA	NA	NA	NA	NA	NA	NA	NA	NA	NA	NA	NA	NA	NA	NA
21	Jiao et al., 2013	Agricultural Research in the Arid Areas	Effects of saline water irrigation on soil salt dynamics and yields of wheat and maize in low plain of Hebei province	7.64388	2	saline irrigation	non-straw returning	NA	0	4526.5	452.65	NA	NA	NA	NA	16.7648	1.67648	NA	NA	NA	NA	NA	NA	NA	NA	NA	NA	NA	NA	NA	NA	NA	NA	NA	NA	NA	NA
21	Jiao et al., 2013	Agricultural Research in the Arid Areas	Effects of saline water irrigation on soil salt dynamics and yields of wheat and maize in low plain of Hebei province	2.93624	0	NA	NA	NA	NA	8319.8	831.98	NA	NA	NA	NA	17.1189	1.71189	NA	NA	NA	NA	NA	NA	NA	NA	NA	NA	NA	NA	NA	NA	NA	NA	NA	NA	NA	NA
21	Jiao et al., 2013	Agricultural Research in the Arid Areas	Effects of saline water irrigation on soil salt dynamics and yields of wheat and maize in low plain of Hebei province	3.11684	2	saline irrigation	non-straw returning	NA	0	8442	844.2	NA	NA	NA	NA	17.3704	1.73704	NA	NA	NA	NA	NA	NA	NA	NA	NA	NA	NA	NA	NA	NA	NA	NA	NA	NA	NA	NA
22	Li et al., 2018	Journal of Drainage and Irrigation Machinery Engineering	Effect of saline water irrigation on water - salt distribution and yield of wheat	3.10548	0.7	NA	NA	NA	NA	7573.4	51.5	593.3	59.33	12.8	1.28	21.3335	2.13335	NA	NA	29.83	2.983	50.89	5.089	5.21951	0.521951	75.0442	7.50442	NA	NA	NA	NA	NA	NA	NA	NA	NA	NA
22	Li et al., 2018	Journal of Drainage and Irrigation Machinery Engineering	Effect of saline water irrigation on water - salt distribution and yield of wheat	4.35872	3	saline irrigation	non-straw returning	NA	0	7436.1	929	535.8	53.58	13.9	1.39	20.9468	2.09468	NA	NA	28.97	2.897	50.45	5.045	4.92683	0.492683	73.6283	7.36283	NA	NA	NA	NA	NA	NA	NA	NA	NA	NA
22	Li et al., 2018	Journal of Drainage and Irrigation Machinery Engineering	Effect of saline water irrigation on water - salt distribution and yield of wheat	6.38292	5	saline irrigation	non-straw returning	NA	0	6874.5	306.8	516.9	51.69	13.3	1.33	19.3648	1.93648	NA	NA	25.17	2.517	45.11	4.511	4.78049	0.478049	61.5929	6.15929	NA	NA	NA	NA	NA	NA	NA	NA	NA	NA
22	Li et al., 2018	Journal of Drainage and Irrigation Machinery Engineering	Effect of saline water irrigation on water - salt distribution and yield of wheat	8.64883	7	saline irrigation	non-straw returning	NA	0	6557.6	667.5	491.1	49.11	13.4	1.34	18.4721	1.84721	NA	NA	28.5	2.85	45.66	4.566	4.68293	0.468293	65.8407	6.58407	NA	NA	NA	NA	NA	NA	NA	NA	NA	NA
22	Li et al., 2018	Journal of Drainage and Irrigation Machinery Engineering	Effect of saline water irrigation on water - salt distribution and yield of wheat	2.55586	0.7	NA	NA	NA	NA	7020.1	811	493.9	49.39	14.2	1.42	25.0718	2.50718	NA	NA	24.13	2.413	48.11	4.811	5.01639	0.501639	72.8571	7.28571	NA	NA	NA	NA	NA	NA	NA	NA	NA	NA
22	Li et al., 2018	Journal of Drainage and Irrigation Machinery Engineering	Effect of saline water irrigation on water - salt distribution and yield of wheat	5.00566	3	saline irrigation	non-straw returning	NA	0	6234	142	477.3	47.73	13.1	1.31	22.2643	2.22643	NA	NA	21.8	2.18	45.49	4.549	4.57377	0.457377	65.7143	6.57143	NA	NA	NA	NA	NA	NA	NA	NA	NA	NA
22	Li et al., 2018	Journal of Drainage and Irrigation Machinery Engineering	Effect of saline water irrigation on water - salt distribution and yield of wheat	5.74529	5	saline irrigation	non-straw returning	NA	0	5802.5	246.5	419.1	41.91	13.8	1.38	20.7232	2.07232	NA	NA	24.83	2.483	44.72	4.472	4.03279	0.403279	50.7143	5.07143	NA	NA	NA	NA	NA	NA	NA	NA	NA	NA
22	Li et al., 2018	Journal of Drainage and Irrigation Machinery Engineering	Effect of saline water irrigation on water - salt distribution and yield of wheat	7.13157	7	saline irrigation	non-straw returning	NA	0	5773	565.3	458.9	45.89	12.6	1.26	20.6179	2.06179	NA	NA	22.77	2.277	45.66	4.566	3.93443	0.393443	52.1429	5.21429	NA	NA	NA	NA	NA	NA	NA	NA	NA	NA
22	Li et al., 2018	Journal of Drainage and Irrigation Machinery Engineering	Effect of saline water irrigation on water - salt distribution and yield of wheat	2.65085	0.7	NA	NA	NA	NA	6096	834.4	395.5	39.55	15.8	1.58	29.7366	2.97366	NA	NA	21.17	2.117	48.46	4.846	5.17742	0.517742	69.3805	6.93805	NA	NA	NA	NA	NA	NA	NA	NA	NA	NA
22	Li et al., 2018	Journal of Drainage and Irrigation Machinery Engineering	Effect of saline water irrigation on water - salt distribution and yield of wheat	4.77813	3	saline irrigation	non-straw returning	NA	0	5404.3	211.5	466.8	46.68	11.6	1.16	26.3624	2.63624	NA	NA	28.4	2.84	45.86	4.586	4.8871	0.48871	67.2566	6.72566	NA	NA	NA	NA	NA	NA	NA	NA	NA	NA
22	Li et al., 2018	Journal of Drainage and Irrigation Machinery Engineering	Effect of saline water irrigation on water - salt distribution and yield of wheat	5.98723	5	saline irrigation	non-straw returning	NA	0	5452.9	1434	433.7	43.37	12.6	1.26	26.5995	2.65995	NA	NA	26.6	2.66	44.16	4.416	4.69355	0.469355	65.8407	6.58407	NA	NA	NA	NA	NA	NA	NA	NA	NA	NA
22	Li et al., 2018	Journal of Drainage and Irrigation Machinery Engineering	Effect of saline water irrigation on water - salt distribution and yield of wheat	7.05069	7	saline irrigation	non-straw returning	NA	0	5123	722.7	447.7	44.77	11.4	1.14	24.9902	2.49902	NA	NA	22.8	2.28	46	4.6	3.72581	0.372581	64.4248	6.44248	NA	NA	NA	NA	NA	NA	NA	NA	NA	NA
22	Li et al., 2018	Journal of Drainage and Irrigation Machinery Engineering	Effect of saline water irrigation on water - salt distribution and yield of wheat	1.02141	0.7	NA	NA	NA	NA	7570.6	71	503.7	50.37	15	1.5	21.3256	2.13256	NA	NA	32.47	3.247	46.84	4.684	5.02439	0.502439	72.2124	7.22124	NA	NA	NA	NA	NA	NA	NA	NA	NA	NA
22	Li et al., 2018	Journal of Drainage and Irrigation Machinery Engineering	Effect of saline water irrigation on water - salt distribution and yield of wheat	5.35992	3	saline irrigation	non-straw returning	NA	0	6813.9	224	477.9	47.79	14.3	1.43	19.1941	1.91941	NA	NA	32.9	3.29	46.01	4.601	3.95122	0.395122	56.6372	5.66372	NA	NA	NA	NA	NA	NA	NA	NA	NA	NA
22	Li et al., 2018	Journal of Drainage and Irrigation Machinery Engineering	Effect of saline water irrigation on water - salt distribution and yield of wheat	8.39678	5	saline irrigation	non-straw returning	NA	0	5451.8	1164.2	440.4	44.04	12.4	1.24	15.3572	1.53572	NA	NA	28.27	2.827	42.12	4.212	3.80488	0.380488	54.5133	5.45133	NA	NA	NA	NA	NA	NA	NA	NA	NA	NA
22	Li et al., 2018	Journal of Drainage and Irrigation Machinery Engineering	Effect of saline water irrigation on water - salt distribution and yield of wheat	7.28827	7	saline irrigation	non-straw returning	NA	0	4353.6	389.7	443.7	44.37	9.8	0.98	12.2637	1.22637	NA	NA	29.63	2.963	41.25	4.125	3.95122	0.395122	50.2655	5.02655	NA	NA	NA	NA	NA	NA	NA	NA	NA	NA
22	Li et al., 2018	Journal of Drainage and Irrigation Machinery Engineering	Effect of saline water irrigation on water - salt distribution and yield of wheat	2.09192	0.7	NA	NA	NA	NA	6835.5	503.9	463.7	46.37	14.7	1.47	24.4125	2.44125	NA	NA	28.87	2.887	45.29	4.529	4.21333	0.421333	72.2124	7.22124	NA	NA	NA	NA	NA	NA	NA	NA	NA	NA
22	Li et al., 2018	Journal of Drainage and Irrigation Machinery Engineering	Effect of saline water irrigation on water - salt distribution and yield of wheat	4.40295	3	saline irrigation	non-straw returning	NA	0	6256.9	133.9	491.7	49.17	12.3	1.23	22.3461	2.23461	NA	NA	30.87	3.087	45.53	4.553	4.21311	0.421311	56.6372	5.66372	NA	NA	NA	NA	NA	NA	NA	NA	NA	NA
22	Li et al., 2018	Journal of Drainage and Irrigation Machinery Engineering	Effect of saline water irrigation on water - salt distribution and yield of wheat	6.71398	5	saline irrigation	non-straw returning	NA	0	5298	625.7	411.8	41.18	12.9	1.29	18.9214	1.89214	NA	NA	28.6	2.86	44.79	4.479	4.06933	0.406933	54.5133	5.45133	NA	NA	NA	NA	NA	NA	NA	NA	NA	NA
22	Li et al., 2018	Journal of Drainage and Irrigation Machinery Engineering	Effect of saline water irrigation on water - salt distribution and yield of wheat	8.56263	7	saline irrigation	non-straw returning	NA	0	4232.9	315.6	433.2	43.32	9.8	0.98	15.1175	1.51175	NA	NA	23.67	2.367	44.05	4.405	3.63733	0.363733	50.2655	5.02655	NA	NA	NA	NA	NA	NA	NA	NA	NA	NA
22	Li et al., 2018	Journal of Drainage and Irrigation Machinery Engineering	Effect of saline water irrigation on water - salt distribution and yield of wheat	2.18669	0.7	NA	NA	NA	NA	6190.3	756	369.7	36.97	16.7	1.67	30.1966	3.01966	NA	NA	28.33	2.833	46.67	4.667	4.79032	0.479032	59.6491	5.96491	NA	NA	NA	NA	NA	NA	NA	NA	NA	NA
22	Li et al., 2018	Journal of Drainage and Irrigation Machinery Engineering	Effect of saline water irrigation on water - salt distribution and yield of wheat	4.16808	3	saline irrigation	non-straw returning	NA	0	6138	945.2	374.3	37.43	16.4	1.64	29.9415	2.99415	NA	NA	29.33	2.933	46.03	4.603	4.20968	0.420968	63.8596	6.38596	NA	NA	NA	NA	NA	NA	NA	NA	NA	NA
22	Li et al., 2018	Journal of Drainage and Irrigation Machinery Engineering	Effect of saline water irrigation on water - salt distribution and yield of wheat	6.19857	5	saline irrigation	non-straw returning	NA	0	5041.7	867.1	357.3	35.73	14.1	1.41	24.5937	2.45937	NA	NA	24.1	2.41	43.32	4.332	3.53226	0.353226	49.1228	4.91228	NA	NA	NA	NA	NA	NA	NA	NA	NA	NA
22	Li et al., 2018	Journal of Drainage and Irrigation Machinery Engineering	Effect of saline water irrigation on water - salt distribution and yield of wheat	8.5187	7	saline irrigation	non-straw returning	NA	0	4657.5	864.4	368.4	36.84	12.6	1.26	22.7195	2.27195	NA	NA	27.03	2.703	44.04	4.404	3.82258	0.382258	54.0351	5.40351	NA	NA	NA	NA	NA	NA	NA	NA	NA	NA
23	Ma et al., 2006	Water Saving Irrigation	Influence of Brackish Water Irrigation on Growth and Yield of Winter Wheat in Saline Soil	NA	0	NA	NA	NA	NA	6196.3	619.63	616.9	61.69	NA	NA	13.5586	1.35586	NA	NA	NA	NA	NA	NA	7.77	0.777	NA	NA	NA	NA	NA	NA	NA	NA	NA	NA	NA	NA
23	Ma et al., 2006	Water Saving Irrigation	Influence of Brackish Water Irrigation on Growth and Yield of Winter Wheat in Saline Soil	NA	0	NA	NA	NA	NA	4912.2	491.22	616.9	61.69	NA	NA	10.7488	1.07488	NA	NA	NA	NA	NA	NA	5.07	0.507	NA	NA	NA	NA	NA	NA	NA	NA	NA	NA	NA	NA
23	Ma et al., 2006	Water Saving Irrigation	Influence of Brackish Water Irrigation on Growth and Yield of Winter Wheat in Saline Soil	NA	0	NA	NA	NA	NA	5733.8	573.38	339.4	33.94	NA	NA	31.8544	3.18544	NA	NA	NA	NA	NA	NA	5.4	0.54	NA	NA	NA	NA	NA	NA	NA	NA	NA	NA	NA	NA
23	Ma et al., 2006	Water Saving Irrigation	Influence of Brackish Water Irrigation on Growth and Yield of Winter Wheat in Saline Soil	NA	0	NA	NA	NA	NA	5651.1	565.11	339.4	33.94	NA	NA	31.395	3.1395	NA	NA	NA	NA	NA	NA	5.52	0.552	NA	NA	NA	NA	NA	NA	NA	NA	NA	NA	NA	NA
23	Ma et al., 2006	Water Saving Irrigation	Influence of Brackish Water Irrigation on Growth and Yield of Winter Wheat in Saline Soil	NA	3.2	alternate saline and freshwater irrigation	non-straw returning	NA	0	6094.7	609.47	614.4	61.44	NA	NA	13.4244	1.34244	NA	NA	NA	NA	NA	NA	4.28	0.428	NA	NA	NA	NA	NA	NA	NA	NA	NA	NA	NA	NA
23	Ma et al., 2006	Water Saving Irrigation	Influence of Brackish Water Irrigation on Growth and Yield of Winter Wheat in Saline Soil	NA	3.2	alternate saline and freshwater irrigation	non-straw returning	NA	0	5667.6	566.76	339.4	33.94	NA	NA	31.4867	3.14867	NA	NA	NA	NA	NA	NA	4.38	0.438	NA	NA	NA	NA	NA	NA	NA	NA	NA	NA	NA	NA
24	Mao et al., 2003	Journal of China Agricultural University	Influence of brackish water on the soil salt regime and yield of winter wheat and summer maize	11.0217	5.4	alternate saline and freshwater irrigation	non-straw returning	NA	0	6532	653.2	NA	NA	NA	NA	15.2617	1.52617	NA	NA	NA	NA	NA	NA	NA	NA	NA	NA	NA	NA	NA	NA	NA	NA	NA	NA	NA	NA
24	Mao et al., 2003	Journal of China Agricultural University	Influence of brackish water on the soil salt regime and yield of winter wheat and summer maize	NA	1.11	NA	NA	NA	NA	5643	564.3	NA	NA	NA	NA	13.1846	1.31846	NA	NA	NA	NA	NA	NA	NA	NA	NA	NA	NA	NA	NA	NA	NA	NA	NA	NA	NA	NA
24	Mao et al., 2003	Journal of China Agricultural University	Influence of brackish water on the soil salt regime and yield of winter wheat and summer maize	NA	5.4	alternate saline and freshwater irrigation	non-straw returning	NA	0	7074	707.4	NA	NA	NA	NA	32.4495	3.24495	NA	NA	NA	NA	NA	NA	NA	NA	NA	NA	NA	NA	NA	NA	NA	NA	NA	NA	NA	NA
24	Mao et al., 2003	Journal of China Agricultural University	Influence of brackish water on the soil salt regime and yield of winter wheat and summer maize	4.7499	1.11	NA	NA	NA	NA	6931	693.1	NA	NA	NA	NA	16.1939	1.61939	NA	NA	NA	NA	NA	NA	NA	NA	NA	NA	NA	NA	NA	NA	NA	NA	NA	NA	NA	NA
24	Mao et al., 2003	Journal of China Agricultural University	Influence of brackish water on the soil salt regime and yield of winter wheat and summer maize	NA	1.11	NA	NA	NA	NA	6513	651.3	NA	NA	NA	NA	86.84	8.684	NA	NA	NA	NA	NA	NA	NA	NA	NA	NA	NA	NA	NA	NA	NA	NA	NA	NA	NA	NA
24	Mao et al., 2003	Journal of China Agricultural University	Influence of brackish water on the soil salt regime and yield of winter wheat and summer maize	NA	1.11	NA	NA	NA	NA	6485	648.5	NA	NA	NA	NA	29.7477	2.97477	NA	NA	NA	NA	NA	NA	NA	NA	NA	NA	NA	NA	NA	NA	NA	NA	NA	NA	NA	NA
24	Mao et al., 2003	Journal of China Agricultural University	Influence of brackish water on the soil salt regime and yield of winter wheat and summer maize	6.43874	5.4	alternate saline and freshwater irrigation	non-straw returning	NA	0	7173	717.3	NA	NA	NA	NA	16.7593	1.67593	NA	NA	NA	NA	NA	NA	NA	NA	NA	NA	NA	NA	NA	NA	NA	NA	NA	NA	NA	NA
24	Mao et al., 2003	Journal of China Agricultural University	Influence of brackish water on the soil salt regime and yield of winter wheat and summer maize	NA	1.11	NA	NA	NA	NA	5943	594.3	NA	NA	NA	NA	13.8855	1.38855	NA	NA	NA	NA	NA	NA	NA	NA	NA	NA	NA	NA	NA	NA	NA	NA	NA	NA	NA	NA
24	Mao et al., 2003	Journal of China Agricultural University	Influence of brackish water on the soil salt regime and yield of winter wheat and summer maize	NA	5.4	alternate saline and freshwater irrigation	non-straw returning	NA	0	6605	660.5	NA	NA	NA	NA	30.2982	3.02982	NA	NA	NA	NA	NA	NA	NA	NA	NA	NA	NA	NA	NA	NA	NA	NA	NA	NA	NA	NA
24	Mao et al., 2003	Journal of China Agricultural University	Influence of brackish water on the soil salt regime and yield of winter wheat and summer maize	4.07481	1.11	NA	NA	NA	NA	8147	814.7	NA	NA	NA	NA	19.035	1.9035	NA	NA	NA	NA	NA	NA	NA	NA	NA	NA	NA	NA	NA	NA	NA	NA	NA	NA	NA	NA
24	Mao et al., 2003	Journal of China Agricultural University	Influence of brackish water on the soil salt regime and yield of winter wheat and summer maize	NA	1.11	NA	NA	NA	NA	7680	768	NA	NA	NA	NA	35.2294	3.52294	NA	NA	NA	NA	NA	NA	NA	NA	NA	NA	NA	NA	NA	NA	NA	NA	NA	NA	NA	NA
24	Mao et al., 2003	Journal of China Agricultural University	Influence of brackish water on the soil salt regime and yield of winter wheat and summer maize	13.7553	5.4	alternate saline and freshwater irrigation	non-straw returning	NA	0	8947	894.7	NA	NA	NA	NA	20.9042	2.09042	NA	NA	NA	NA	NA	NA	NA	NA	NA	NA	NA	NA	NA	NA	NA	NA	NA	NA	NA	NA
24	Mao et al., 2003	Journal of China Agricultural University	Influence of brackish water on the soil salt regime and yield of winter wheat and summer maize	NA	1.11	NA	NA	NA	NA	7905	790.5	NA	NA	NA	NA	18.4696	1.84696	NA	NA	NA	NA	NA	NA	NA	NA	NA	NA	NA	NA	NA	NA	NA	NA	NA	NA	NA	NA
24	Mao et al., 2003	Journal of China Agricultural University	Influence of brackish water on the soil salt regime and yield of winter wheat and summer maize	NA	5.4	alternate saline and freshwater irrigation	non-straw returning	NA	0	8737	873.7	NA	NA	NA	NA	40.078	4.0078	NA	NA	NA	NA	NA	NA	NA	NA	NA	NA	NA	NA	NA	NA	NA	NA	NA	NA	NA	NA
24	Mao et al., 2003	Journal of China Agricultural University	Influence of brackish water on the soil salt regime and yield of winter wheat and summer maize	4.02945	1.11	NA	NA	NA	NA	9740	974	NA	NA	NA	NA	22.757	2.2757	NA	NA	NA	NA	NA	NA	NA	NA	NA	NA	NA	NA	NA	NA	NA	NA	NA	NA	NA	NA
24	Mao et al., 2003	Journal of China Agricultural University	Influence of brackish water on the soil salt regime and yield of winter wheat and summer maize	NA	1.11	NA	NA	NA	NA	4576	457.6	NA	NA	NA	NA	61.0133	6.10133	NA	NA	NA	NA	NA	NA	NA	NA	NA	NA	NA	NA	NA	NA	NA	NA	NA	NA	NA	NA
24	Mao et al., 2003	Journal of China Agricultural University	Influence of brackish water on the soil salt regime and yield of winter wheat and summer maize	NA	1.11	NA	NA	NA	NA	7691	769.1	NA	NA	NA	NA	35.2798	3.52798	NA	NA	NA	NA	NA	NA	NA	NA	NA	NA	NA	NA	NA	NA	NA	NA	NA	NA	NA	NA
25	Qiao et al., 1999	Soil and Fertilizer Sciences in China	Effects of Brackish Water Irrigation on Winter Wheat Growth and Soil Environmental Effects in Salinized Areas	NA	0.84	NA	NA	NA	NA	6742	674.2	NA	NA	NA	NA	16.0524	1.60524	735	73.5	43.4	4.34	30.6	3.06	NA	NA	NA	NA	23.0896	2.30896	29.1993	4.1294	NA	NA	NA	NA	NA	NA
25	Qiao et al., 1999	Soil and Fertilizer Sciences in China	Effects of Brackish Water Irrigation on Winter Wheat Growth and Soil Environmental Effects in Salinized Areas	12.7564	0.84	NA	NA	NA	NA	6295	629.5	NA	NA	NA	NA	29.9762	2.99762	630	63	41.1	4.11	35.1	3.51	NA	NA	NA	NA	21.6057	2.16057	29.1359	4.12043	NA	NA	NA	NA	NA	NA
25	Qiao et al., 1999	Soil and Fertilizer Sciences in China	Effects of Brackish Water Irrigation on Winter Wheat Growth and Soil Environmental Effects in Salinized Areas	NA	3.2	saline irrigation	non-straw returning	NA	0	6885	688.5	NA	NA	NA	NA	16.3929	1.63929	666	66.6	42.5	4.25	37	3.7	NA	NA	NA	NA	17.4515	1.74515	39.4521	5.57937	NA	NA	NA	NA	NA	NA
25	Qiao et al., 1999	Soil and Fertilizer Sciences in China	Effects of Brackish Water Irrigation on Winter Wheat Growth and Soil Environmental Effects in Salinized Areas	9.63494	3.2	alternate saline and freshwater irrigation	non-straw returning	NA	0	6343	634.3	NA	NA	NA	NA	30.2048	3.02048	606	60.6	41.3	4.13	37.1	3.71	NA	NA	NA	NA	16.3385	1.63385	38.8224	5.49032	NA	NA	NA	NA	NA	NA
26	Wang et al., 2023	Journal of University of Jinan (Science and Technology)	Effects of Alternate Irrigation with Brackish and Fresh Water on Physiological and Biochemical property and Yield of Winter Wheat	2.57739	0.5	NA	NA	NA	NA	9790.6	979.06	NA	NA	NA	NA	40.7942	4.07942	NA	NA	NA	NA	70.13	7.013	NA	NA	61.45	6.145	NA	NA	NA	NA	56.5104	2.64774	NA	NA	73.2008	4.72688
26	Wang et al., 2023	Journal of University of Jinan (Science and Technology)	Effects of Alternate Irrigation with Brackish and Fresh Water on Physiological and Biochemical property and Yield of Winter Wheat	5.54663	3	alternate saline and freshwater irrigation	non-straw returning	NA	0	9282.25	928.225	NA	NA	NA	NA	38.676	3.8676	NA	NA	NA	NA	62.87	6.287	NA	NA	57.9	5.79	NA	NA	NA	NA	42.4909	5.7845	NA	NA	68.1095	3.54428
26	Wang et al., 2023	Journal of University of Jinan (Science and Technology)	Effects of Alternate Irrigation with Brackish and Fresh Water on Physiological and Biochemical property and Yield of Winter Wheat	2.95559	0.5	NA	NA	NA	NA	8269.5	826.95	NA	NA	NA	NA	51.6844	5.16844	NA	NA	NA	NA	65.27	6.527	NA	NA	62.47	6.247	NA	NA	NA	NA	57.7849	1.961	NA	NA	73.3826	4.09052
26	Wang et al., 2023	Journal of University of Jinan (Science and Technology)	Effects of Alternate Irrigation with Brackish and Fresh Water on Physiological and Biochemical property and Yield of Winter Wheat	5.46843	3	alternate saline and freshwater irrigation	non-straw returning	NA	0	8228.1	822.81	NA	NA	NA	NA	51.4256	5.14256	NA	NA	NA	NA	60.7	6.07	NA	NA	57.23	5.723	NA	NA	NA	NA	43.6676	4.41173	NA	NA	67.3822	2.72766
27	Wu, 2008	Doctoral Dissertation	Study on the Effect of Soil Water and Salt Distribution Characteristics and Winter Wheat Yield by Saline Water Border Irrigation	NA	0.92	NA	NA	NA	NA	4875	487.5	NA	NA	NA	NA	36.1111	3.61111	767.99	76.799	28	2.8	38.83	3.883	NA	NA	NA	NA	NA	NA	NA	NA	NA	NA	NA	NA	NA	NA
27	Wu, 2008	Doctoral Dissertation	Study on the Effect of Soil Water and Salt Distribution Characteristics and Winter Wheat Yield by Saline Water Border Irrigation	NA	3	saline irrigation	non-straw returning	NA	0	4802	480.2	NA	NA	NA	NA	35.5704	3.55704	646.04	64.604	25	2.5	34.64	3.464	NA	NA	NA	NA	NA	NA	NA	NA	NA	NA	NA	NA	NA	NA
27	Wu, 2008	Doctoral Dissertation	Study on the Effect of Soil Water and Salt Distribution Characteristics and Winter Wheat Yield by Saline Water Border Irrigation	NA	4	saline irrigation	non-straw returning	NA	0	4410	441	NA	NA	NA	NA	32.6667	3.26667	635.37	63.537	23	2.3	34.96	3.496	NA	NA	NA	NA	NA	NA	NA	NA	NA	NA	NA	NA	NA	NA
27	Wu, 2008	Doctoral Dissertation	Study on the Effect of Soil Water and Salt Distribution Characteristics and Winter Wheat Yield by Saline Water Border Irrigation	NA	5	saline irrigation	non-straw returning	NA	0	4290	429	NA	NA	NA	NA	31.7778	3.17778	614.78	61.478	22	2.2	33.88	3.388	NA	NA	NA	NA	NA	NA	NA	NA	NA	NA	NA	NA	NA	NA
27	Wu, 2008	Doctoral Dissertation	Study on the Effect of Soil Water and Salt Distribution Characteristics and Winter Wheat Yield by Saline Water Border Irrigation	NA	0.92	NA	NA	NA	NA	5475	547.5	NA	NA	NA	NA	40.5556	4.05556	820.17	82.017	32	3.2	39.45	3.945	NA	NA	NA	NA	NA	NA	NA	NA	NA	NA	NA	NA	NA	NA
27	Wu, 2008	Doctoral Dissertation	Study on the Effect of Soil Water and Salt Distribution Characteristics and Winter Wheat Yield by Saline Water Border Irrigation	NA	3	saline irrigation	non-straw returning	NA	0	5280	528	NA	NA	NA	NA	39.1111	3.91111	803.58	80.358	31	3.1	39.62	3.962	NA	NA	NA	NA	NA	NA	NA	NA	NA	NA	NA	NA	NA	NA
27	Wu, 2008	Doctoral Dissertation	Study on the Effect of Soil Water and Salt Distribution Characteristics and Winter Wheat Yield by Saline Water Border Irrigation	NA	4	saline irrigation	non-straw returning	NA	0	5025	502.5	NA	NA	NA	NA	37.2222	3.72222	779.23	77.923	28	2.8	38.45	3.845	NA	NA	NA	NA	NA	NA	NA	NA	NA	NA	NA	NA	NA	NA
27	Wu, 2008	Doctoral Dissertation	Study on the Effect of Soil Water and Salt Distribution Characteristics and Winter Wheat Yield by Saline Water Border Irrigation	NA	5	saline irrigation	non-straw returning	NA	0	4770	477	NA	NA	NA	NA	35.3333	3.53333	788.17	78.817	26	2.6	36.23	3.623	NA	NA	NA	NA	NA	NA	NA	NA	NA	NA	NA	NA	NA	NA
27	Wu, 2008	Doctoral Dissertation	Study on the Effect of Soil Water and Salt Distribution Characteristics and Winter Wheat Yield by Saline Water Border Irrigation	NA	0.92	NA	NA	NA	NA	5375	537.5	NA	NA	NA	NA	39.8148	3.98148	724.18	72.418	29	2.9	39.6	3.96	NA	NA	NA	NA	NA	NA	NA	NA	NA	NA	NA	NA	NA	NA
27	Wu, 2008	Doctoral Dissertation	Study on the Effect of Soil Water and Salt Distribution Characteristics and Winter Wheat Yield by Saline Water Border Irrigation	NA	3	saline irrigation	non-straw returning	NA	0	4950	495	NA	NA	NA	NA	36.6667	3.66667	661.66	66.166	26	2.6	39.36	3.936	NA	NA	NA	NA	NA	NA	NA	NA	NA	NA	NA	NA	NA	NA
27	Wu, 2008	Doctoral Dissertation	Study on the Effect of Soil Water and Salt Distribution Characteristics and Winter Wheat Yield by Saline Water Border Irrigation	NA	4	saline irrigation	non-straw returning	NA	0	4185	418.5	NA	NA	NA	NA	31	3.1	615.99	61.599	25	2.5	35.33	3.533	NA	NA	NA	NA	NA	NA	NA	NA	NA	NA	NA	NA	NA	NA
27	Wu, 2008	Doctoral Dissertation	Study on the Effect of Soil Water and Salt Distribution Characteristics and Winter Wheat Yield by Saline Water Border Irrigation	NA	5	saline irrigation	non-straw returning	NA	0	3780	378	NA	NA	NA	NA	28	2.8	603.71	60.371	23	2.3	34.33	3.433	NA	NA	NA	NA	NA	NA	NA	NA	NA	NA	NA	NA	NA	NA
27	Wu, 2008	Doctoral Dissertation	Study on the Effect of Soil Water and Salt Distribution Characteristics and Winter Wheat Yield by Saline Water Border Irrigation	NA	0.92	NA	NA	NA	NA	6882.95	688.295	NA	NA	NA	NA	50.9848	5.09848	NA	NA	NA	NA	NA	NA	NA	NA	NA	NA	NA	NA	NA	NA	NA	NA	NA	NA	NA	NA
27	Wu, 2008	Doctoral Dissertation	Study on the Effect of Soil Water and Salt Distribution Characteristics and Winter Wheat Yield by Saline Water Border Irrigation	NA	3	alternate saline and freshwater irrigation	non-straw returning	NA	0	5541.13	554.113	NA	NA	NA	NA	41.0454	4.10454	NA	NA	NA	NA	NA	NA	NA	NA	NA	NA	NA	NA	NA	NA	NA	NA	NA	NA	NA	NA
27	Wu, 2008	Doctoral Dissertation	Study on the Effect of Soil Water and Salt Distribution Characteristics and Winter Wheat Yield by Saline Water Border Irrigation	NA	3	alternate saline and freshwater irrigation	non-straw returning	NA	0	4435.81	443.581	NA	NA	NA	NA	32.8578	3.28578	NA	NA	NA	NA	NA	NA	NA	NA	NA	NA	NA	NA	NA	NA	NA	NA	NA	NA	NA	NA
27	Wu, 2008	Doctoral Dissertation	Study on the Effect of Soil Water and Salt Distribution Characteristics and Winter Wheat Yield by Saline Water Border Irrigation	NA	3	alternate saline and freshwater irrigation	non-straw returning	NA	0	3617.25	361.725	NA	NA	NA	NA	26.7944	2.67944	NA	NA	NA	NA	NA	NA	NA	NA	NA	NA	NA	NA	NA	NA	NA	NA	NA	NA	NA	NA
27	Wu, 2008	Doctoral Dissertation	Study on the Effect of Soil Water and Salt Distribution Characteristics and Winter Wheat Yield by Saline Water Border Irrigation	NA	3	alternate saline and freshwater irrigation	non-straw returning	NA	0	2764.87	276.487	NA	NA	NA	NA	20.4805	2.04805	NA	NA	NA	NA	NA	NA	NA	NA	NA	NA	NA	NA	NA	NA	NA	NA	NA	NA	NA	NA
27	Wu, 2008	Doctoral Dissertation	Study on the Effect of Soil Water and Salt Distribution Characteristics and Winter Wheat Yield by Saline Water Border Irrigation	NA	3	saline irrigation	non-straw returning	NA	0	2502.97	250.297	NA	NA	NA	NA	18.5405	1.85405	NA	NA	NA	NA	NA	NA	NA	NA	NA	NA	NA	NA	NA	NA	NA	NA	NA	NA	NA	NA
27	Wu, 2008	Doctoral Dissertation	Study on the Effect of Soil Water and Salt Distribution Characteristics and Winter Wheat Yield by Saline Water Border Irrigation	NA	0.92	NA	NA	NA	NA	3960.7	396.07	NA	NA	NA	NA	29.3385	2.93385	NA	NA	NA	NA	NA	NA	NA	NA	NA	NA	NA	NA	NA	NA	NA	NA	NA	NA	NA	NA
27	Wu, 2008	Doctoral Dissertation	Study on the Effect of Soil Water and Salt Distribution Characteristics and Winter Wheat Yield by Saline Water Border Irrigation	NA	3	alternate saline and freshwater irrigation	non-straw returning	NA	0	3546.9	354.69	NA	NA	NA	NA	26.2733	2.62733	NA	NA	NA	NA	NA	NA	NA	NA	NA	NA	NA	NA	NA	NA	NA	NA	NA	NA	NA	NA
27	Wu, 2008	Doctoral Dissertation	Study on the Effect of Soil Water and Salt Distribution Characteristics and Winter Wheat Yield by Saline Water Border Irrigation	NA	3	alternate saline and freshwater irrigation	non-straw returning	NA	0	3218.22	321.822	NA	NA	NA	NA	23.8387	2.38387	NA	NA	NA	NA	NA	NA	NA	NA	NA	NA	NA	NA	NA	NA	NA	NA	NA	NA	NA	NA
27	Wu, 2008	Doctoral Dissertation	Study on the Effect of Soil Water and Salt Distribution Characteristics and Winter Wheat Yield by Saline Water Border Irrigation	NA	3	alternate saline and freshwater irrigation	non-straw returning	NA	0	2399.74	239.974	NA	NA	NA	NA	17.7759	1.77759	NA	NA	NA	NA	NA	NA	NA	NA	NA	NA	NA	NA	NA	NA	NA	NA	NA	NA	NA	NA
27	Wu, 2008	Doctoral Dissertation	Study on the Effect of Soil Water and Salt Distribution Characteristics and Winter Wheat Yield by Saline Water Border Irrigation	NA	3	alternate saline and freshwater irrigation	non-straw returning	NA	0	1547.21	154.721	NA	NA	NA	NA	11.4608	1.14608	NA	NA	NA	NA	NA	NA	NA	NA	NA	NA	NA	NA	NA	NA	NA	NA	NA	NA	NA	NA
27	Wu, 2008	Doctoral Dissertation	Study on the Effect of Soil Water and Salt Distribution Characteristics and Winter Wheat Yield by Saline Water Border Irrigation	NA	3	saline irrigation	non-straw returning	NA	0	847.018	84.7018	NA	NA	NA	NA	6.27421	0.627421	NA	NA	NA	NA	NA	NA	NA	NA	NA	NA	NA	NA	NA	NA	NA	NA	NA	NA	NA	NA
27	Wu, 2008	Doctoral Dissertation	Study on the Effect of Soil Water and Salt Distribution Characteristics and Winter Wheat Yield by Saline Water Border Irrigation	0.519929	3	NA	NA	NA	NA	5700	570	NA	NA	10.72	1.072	42.2222	4.22222	NA	NA	NA	NA	NA	NA	NA	NA	NA	NA	NA	NA	NA	NA	NA	NA	NA	NA	NA	NA
27	Wu, 2008	Doctoral Dissertation	Study on the Effect of Soil Water and Salt Distribution Characteristics and Winter Wheat Yield by Saline Water Border Irrigation	0.668919	3	NA	NA	NA	NA	5250	525	NA	NA	9.84	0.984	58.3333	5.83333	NA	NA	NA	NA	NA	NA	NA	NA	NA	NA	NA	NA	NA	NA	NA	NA	NA	NA	NA	NA
27	Wu, 2008	Doctoral Dissertation	Study on the Effect of Soil Water and Salt Distribution Characteristics and Winter Wheat Yield by Saline Water Border Irrigation	0.578044	3	NA	NA	NA	NA	5300	530	NA	NA	10.44	1.044	58.8889	5.88889	NA	NA	NA	NA	NA	NA	NA	NA	NA	NA	NA	NA	NA	NA	NA	NA	NA	NA	NA	NA
27	Wu, 2008	Doctoral Dissertation	Study on the Effect of Soil Water and Salt Distribution Characteristics and Winter Wheat Yield by Saline Water Border Irrigation	0.784228	3	NA	NA	NA	NA	5400	540	NA	NA	10.15	1.015	60	6	NA	NA	NA	NA	NA	NA	NA	NA	NA	NA	NA	NA	NA	NA	NA	NA	NA	NA	NA	NA
27	Wu, 2008	Doctoral Dissertation	Study on the Effect of Soil Water and Salt Distribution Characteristics and Winter Wheat Yield by Saline Water Border Irrigation	0.965791	3	NA	NA	NA	NA	4500	450	NA	NA	8.12	0.812	50	5	NA	NA	NA	NA	NA	NA	NA	NA	NA	NA	NA	NA	NA	NA	NA	NA	NA	NA	NA	NA
28	Shao et al., 2006	Eco - Environment	Safety of winter wheat and soil using brackish water irrigation	NA	0.92	NA	NA	NA	NA	3880.03	388.003	NA	NA	NA	NA	43.1114	4.31114	NA	NA	NA	NA	NA	NA	NA	NA	NA	NA	NA	NA	NA	NA	NA	NA	NA	NA	NA	NA
28	Shao et al., 2006	Eco - Environment	Safety of winter wheat and soil using brackish water irrigation	NA	2.5	saline irrigation	non-straw returning	NA	0	5715.11	571.511	NA	NA	NA	NA	63.5012	6.35012	NA	NA	NA	NA	NA	NA	NA	NA	NA	NA	NA	NA	NA	NA	NA	NA	NA	NA	NA	NA
28	Shao et al., 2006	Eco - Environment	Safety of winter wheat and soil using brackish water irrigation	NA	3.5	saline irrigation	non-straw returning	NA	0	5014.21	501.421	NA	NA	NA	NA	55.7135	5.57135	NA	NA	NA	NA	NA	NA	NA	NA	NA	NA	NA	NA	NA	NA	NA	NA	NA	NA	NA	NA
28	Shao et al., 2006	Eco - Environment	Safety of winter wheat and soil using brackish water irrigation	NA	4	saline irrigation	non-straw returning	NA	0	4511.48	451.148	NA	NA	NA	NA	50.1275	5.01275	NA	NA	NA	NA	NA	NA	NA	NA	NA	NA	NA	NA	NA	NA	NA	NA	NA	NA	NA	NA
28	Shao et al., 2006	Eco - Environment	Safety of winter wheat and soil using brackish water irrigation	NA	5	saline irrigation	non-straw returning	NA	0	4172.85	417.285	NA	NA	NA	NA	46.365	4.6365	NA	NA	NA	NA	NA	NA	NA	NA	NA	NA	NA	NA	NA	NA	NA	NA	NA	NA	NA	NA
28	Shao et al., 2006	Eco - Environment	Safety of winter wheat and soil using brackish water irrigation	NA	6	saline irrigation	non-straw returning	NA	0	3462.71	346.271	NA	NA	NA	NA	38.4745	3.84745	NA	NA	NA	NA	NA	NA	NA	NA	NA	NA	NA	NA	NA	NA	NA	NA	NA	NA	NA	NA
28	Shao et al., 2006	Eco - Environment	Safety of winter wheat and soil using brackish water irrigation	NA	0.92	NA	NA	NA	NA	6679.87	667.987	NA	NA	NA	NA	55.6656	5.56656	NA	NA	NA	NA	NA	NA	NA	NA	NA	NA	NA	NA	NA	NA	NA	NA	NA	NA	NA	NA
28	Shao et al., 2006	Eco - Environment	Safety of winter wheat and soil using brackish water irrigation	NA	2.5	saline irrigation	non-straw returning	NA	0	5962.5	596.25	NA	NA	NA	NA	49.6875	4.96875	NA	NA	NA	NA	NA	NA	NA	NA	NA	NA	NA	NA	NA	NA	NA	NA	NA	NA	NA	NA
28	Shao et al., 2006	Eco - Environment	Safety of winter wheat and soil using brackish water irrigation	NA	3.5	saline irrigation	non-straw returning	NA	0	5442.74	544.274	NA	NA	NA	NA	45.3562	4.53562	NA	NA	NA	NA	NA	NA	NA	NA	NA	NA	NA	NA	NA	NA	NA	NA	NA	NA	NA	NA
28	Shao et al., 2006	Eco - Environment	Safety of winter wheat and soil using brackish water irrigation	NA	4	saline irrigation	non-straw returning	NA	0	5216.42	521.642	NA	NA	NA	NA	43.4702	4.34702	NA	NA	NA	NA	NA	NA	NA	NA	NA	NA	NA	NA	NA	NA	NA	NA	NA	NA	NA	NA
28	Shao et al., 2006	Eco - Environment	Safety of winter wheat and soil using brackish water irrigation	NA	5	saline irrigation	non-straw returning	NA	0	4696.44	469.644	NA	NA	NA	NA	39.137	3.9137	NA	NA	NA	NA	NA	NA	NA	NA	NA	NA	NA	NA	NA	NA	NA	NA	NA	NA	NA	NA
28	Shao et al., 2006	Eco - Environment	Safety of winter wheat and soil using brackish water irrigation	NA	6	saline irrigation	non-straw returning	NA	0	4405.57	440.557	NA	NA	NA	NA	36.7131	3.67131	NA	NA	NA	NA	NA	NA	NA	NA	NA	NA	NA	NA	NA	NA	NA	NA	NA	NA	NA	NA
28	Shao et al., 2006	Eco - Environment	Safety of winter wheat and soil using brackish water irrigation	NA	0.92	NA	NA	NA	NA	4994.05	499.405	NA	NA	NA	NA	36.993	3.6993	NA	NA	NA	NA	NA	NA	NA	NA	NA	NA	NA	NA	NA	NA	NA	NA	NA	NA	NA	NA
28	Shao et al., 2006	Eco - Environment	Safety of winter wheat and soil using brackish water irrigation	NA	2.5	saline irrigation	non-straw returning	NA	0	5857.78	585.778	NA	NA	NA	NA	43.391	4.3391	NA	NA	NA	NA	NA	NA	NA	NA	NA	NA	NA	NA	NA	NA	NA	NA	NA	NA	NA	NA
28	Shao et al., 2006	Eco - Environment	Safety of winter wheat and soil using brackish water irrigation	NA	3.5	saline irrigation	non-straw returning	NA	0	5223.83	522.383	NA	NA	NA	NA	38.695	3.8695	NA	NA	NA	NA	NA	NA	NA	NA	NA	NA	NA	NA	NA	NA	NA	NA	NA	NA	NA	NA
28	Shao et al., 2006	Eco - Environment	Safety of winter wheat and soil using brackish water irrigation	NA	4	saline irrigation	non-straw returning	NA	0	4654.33	465.433	NA	NA	NA	NA	34.4765	3.44765	NA	NA	NA	NA	NA	NA	NA	NA	NA	NA	NA	NA	NA	NA	NA	NA	NA	NA	NA	NA
28	Shao et al., 2006	Eco - Environment	Safety of winter wheat and soil using brackish water irrigation	NA	5	saline irrigation	non-straw returning	NA	0	4001.38	400.138	NA	NA	NA	NA	29.6398	2.96398	NA	NA	NA	NA	NA	NA	NA	NA	NA	NA	NA	NA	NA	NA	NA	NA	NA	NA	NA	NA
28	Shao et al., 2006	Eco - Environment	Safety of winter wheat and soil using brackish water irrigation	NA	6	saline irrigation	non-straw returning	NA	0	3329.33	332.933	NA	NA	NA	NA	24.6617	2.46617	NA	NA	NA	NA	NA	NA	NA	NA	NA	NA	NA	NA	NA	NA	NA	NA	NA	NA	NA	NA
28	Shao et al., 2006	Eco - Environment	Safety of winter wheat and soil using brackish water irrigation	NA	0.92	NA	NA	NA	NA	6908.45	690.845	NA	NA	NA	NA	46.0563	4.60563	NA	NA	NA	NA	NA	NA	NA	NA	NA	NA	NA	NA	NA	NA	NA	NA	NA	NA	NA	NA
28	Shao et al., 2006	Eco - Environment	Safety of winter wheat and soil using brackish water irrigation	NA	2.5	saline irrigation	non-straw returning	NA	0	6381.64	638.164	NA	NA	NA	NA	42.5443	4.25443	NA	NA	NA	NA	NA	NA	NA	NA	NA	NA	NA	NA	NA	NA	NA	NA	NA	NA	NA	NA
28	Shao et al., 2006	Eco - Environment	Safety of winter wheat and soil using brackish water irrigation	NA	3.5	saline irrigation	non-straw returning	NA	0	5957.08	595.708	NA	NA	NA	NA	39.7139	3.97139	NA	NA	NA	NA	NA	NA	NA	NA	NA	NA	NA	NA	NA	NA	NA	NA	NA	NA	NA	NA
28	Shao et al., 2006	Eco - Environment	Safety of winter wheat and soil using brackish water irrigation	NA	4	saline irrigation	non-straw returning	NA	0	5730.67	573.067	NA	NA	NA	NA	38.2045	3.82045	NA	NA	NA	NA	NA	NA	NA	NA	NA	NA	NA	NA	NA	NA	NA	NA	NA	NA	NA	NA
28	Shao et al., 2006	Eco - Environment	Safety of winter wheat and soil using brackish water irrigation	NA	5	saline irrigation	non-straw returning	NA	0	5429.96	542.996	NA	NA	NA	NA	36.1997	3.61997	NA	NA	NA	NA	NA	NA	NA	NA	NA	NA	NA	NA	NA	NA	NA	NA	NA	NA	NA	NA
28	Shao et al., 2006	Eco - Environment	Safety of winter wheat and soil using brackish water irrigation	NA	6	saline irrigation	non-straw returning	NA	0	4691.24	469.124	NA	NA	NA	NA	31.275	3.1275	NA	NA	NA	NA	NA	NA	NA	NA	NA	NA	NA	NA	NA	NA	NA	NA	NA	NA	NA	NA
28	Shao et al., 2006	Eco - Environment	Safety of winter wheat and soil using brackish water irrigation	NA	0.92	NA	NA	NA	NA	6984.5	698.45	NA	NA	NA	NA	38.8028	3.88028	NA	NA	NA	NA	NA	NA	NA	NA	NA	NA	NA	NA	NA	NA	NA	NA	NA	NA	NA	NA
28	Shao et al., 2006	Eco - Environment	Safety of winter wheat and soil using brackish water irrigation	NA	2.5	saline irrigation	non-straw returning	NA	0	6391.08	639.108	NA	NA	NA	NA	35.506	3.5506	NA	NA	NA	NA	NA	NA	NA	NA	NA	NA	NA	NA	NA	NA	NA	NA	NA	NA	NA	NA
28	Shao et al., 2006	Eco - Environment	Safety of winter wheat and soil using brackish water irrigation	NA	3.5	saline irrigation	non-straw returning	NA	0	5671.41	567.141	NA	NA	NA	NA	31.5078	3.15078	NA	NA	NA	NA	NA	NA	NA	NA	NA	NA	NA	NA	NA	NA	NA	NA	NA	NA	NA	NA
28	Shao et al., 2006	Eco - Environment	Safety of winter wheat and soil using brackish water irrigation	NA	4	saline irrigation	non-straw returning	NA	0	5340.19	534.019	NA	NA	NA	NA	29.6677	2.96677	NA	NA	NA	NA	NA	NA	NA	NA	NA	NA	NA	NA	NA	NA	NA	NA	NA	NA	NA	NA
28	Shao et al., 2006	Eco - Environment	Safety of winter wheat and soil using brackish water irrigation	NA	5	saline irrigation	non-straw returning	NA	0	4982.25	498.225	NA	NA	NA	NA	27.6792	2.76792	NA	NA	NA	NA	NA	NA	NA	NA	NA	NA	NA	NA	NA	NA	NA	NA	NA	NA	NA	NA
28	Shao et al., 2006	Eco - Environment	Safety of winter wheat and soil using brackish water irrigation	NA	6	saline irrigation	non-straw returning	NA	0	4205.52	420.552	NA	NA	NA	NA	23.364	2.3364	NA	NA	NA	NA	NA	NA	NA	NA	NA	NA	NA	NA	NA	NA	NA	NA	NA	NA	NA	NA
28	Shao et al., 2006	Eco - Environment	Safety of winter wheat and soil using brackish water irrigation	NA	0.92	NA	NA	NA	NA	7251.35	725.135	NA	NA	NA	NA	32.2282	3.22282	NA	NA	NA	NA	NA	NA	NA	NA	NA	NA	NA	NA	NA	NA	NA	NA	NA	NA	NA	NA
28	Shao et al., 2006	Eco - Environment	Safety of winter wheat and soil using brackish water irrigation	NA	2.5	saline irrigation	non-straw returning	NA	0	6772.12	677.212	NA	NA	NA	NA	30.0983	3.00983	NA	NA	NA	NA	NA	NA	NA	NA	NA	NA	NA	NA	NA	NA	NA	NA	NA	NA	NA	NA
28	Shao et al., 2006	Eco - Environment	Safety of winter wheat and soil using brackish water irrigation	NA	3.5	saline irrigation	non-straw returning	NA	0	5919.03	591.903	NA	NA	NA	NA	26.3068	2.63068	NA	NA	NA	NA	NA	NA	NA	NA	NA	NA	NA	NA	NA	NA	NA	NA	NA	NA	NA	NA
28	Shao et al., 2006	Eco - Environment	Safety of winter wheat and soil using brackish water irrigation	NA	4	saline irrigation	non-straw returning	NA	0	5664.05	566.405	NA	NA	NA	NA	25.1735	2.51735	NA	NA	NA	NA	NA	NA	NA	NA	NA	NA	NA	NA	NA	NA	NA	NA	NA	NA	NA	NA
28	Shao et al., 2006	Eco - Environment	Safety of winter wheat and soil using brackish water irrigation	NA	5	saline irrigation	non-straw returning	NA	0	5287.15	528.715	NA	NA	NA	NA	23.4984	2.34984	NA	NA	NA	NA	NA	NA	NA	NA	NA	NA	NA	NA	NA	NA	NA	NA	NA	NA	NA	NA
28	Shao et al., 2006	Eco - Environment	Safety of winter wheat and soil using brackish water irrigation	NA	6	saline irrigation	non-straw returning	NA	0	4529.38	452.938	NA	NA	NA	NA	20.1306	2.01306	NA	NA	NA	NA	NA	NA	NA	NA	NA	NA	NA	NA	NA	NA	NA	NA	NA	NA	NA	NA
28	Shao et al., 2006	Eco - Environment	Safety of winter wheat and soil using brackish water irrigation	NA	0.92	NA	NA	NA	NA	4425.5	442.55	NA	NA	NA	NA	49.1722	4.91722	NA	NA	NA	NA	NA	NA	NA	NA	NA	NA	NA	NA	NA	NA	NA	NA	NA	NA	NA	NA
28	Shao et al., 2006	Eco - Environment	Safety of winter wheat and soil using brackish water irrigation	NA	2.5	saline irrigation	non-straw returning	NA	0	5593.36	559.336	NA	NA	NA	NA	62.1484	6.21484	NA	NA	NA	NA	NA	NA	NA	NA	NA	NA	NA	NA	NA	NA	NA	NA	NA	NA	NA	NA
28	Shao et al., 2006	Eco - Environment	Safety of winter wheat and soil using brackish water irrigation	NA	3.5	saline irrigation	non-straw returning	NA	0	5230.73	523.073	NA	NA	NA	NA	58.1192	5.81192	NA	NA	NA	NA	NA	NA	NA	NA	NA	NA	NA	NA	NA	NA	NA	NA	NA	NA	NA	NA
28	Shao et al., 2006	Eco - Environment	Safety of winter wheat and soil using brackish water irrigation	NA	4	saline irrigation	non-straw returning	NA	0	4914.95	491.495	NA	NA	NA	NA	54.6105	5.46105	NA	NA	NA	NA	NA	NA	NA	NA	NA	NA	NA	NA	NA	NA	NA	NA	NA	NA	NA	NA
28	Shao et al., 2006	Eco - Environment	Safety of winter wheat and soil using brackish water irrigation	NA	5	saline irrigation	non-straw returning	NA	0	4321.43	432.143	NA	NA	NA	NA	48.0158	4.80158	NA	NA	NA	NA	NA	NA	NA	NA	NA	NA	NA	NA	NA	NA	NA	NA	NA	NA	NA	NA
28	Shao et al., 2006	Eco - Environment	Safety of winter wheat and soil using brackish water irrigation	NA	6	saline irrigation	non-straw returning	NA	0	3429.97	342.997	NA	NA	NA	NA	38.1107	3.81107	NA	NA	NA	NA	NA	NA	NA	NA	NA	NA	NA	NA	NA	NA	NA	NA	NA	NA	NA	NA
28	Shao et al., 2006	Eco - Environment	Safety of winter wheat and soil using brackish water irrigation	NA	0.92	NA	NA	NA	NA	6310.08	631.008	NA	NA	NA	NA	52.584	5.2584	NA	NA	NA	NA	NA	NA	NA	NA	NA	NA	NA	NA	NA	NA	NA	NA	NA	NA	NA	NA
28	Shao et al., 2006	Eco - Environment	Safety of winter wheat and soil using brackish water irrigation	NA	2.5	saline irrigation	non-straw returning	NA	0	5920.2	592.02	NA	NA	NA	NA	49.335	4.9335	NA	NA	NA	NA	NA	NA	NA	NA	NA	NA	NA	NA	NA	NA	NA	NA	NA	NA	NA	NA
28	Shao et al., 2006	Eco - Environment	Safety of winter wheat and soil using brackish water irrigation	NA	3.5	saline irrigation	non-straw returning	NA	0	5624.97	562.497	NA	NA	NA	NA	46.8748	4.68748	NA	NA	NA	NA	NA	NA	NA	NA	NA	NA	NA	NA	NA	NA	NA	NA	NA	NA	NA	NA
28	Shao et al., 2006	Eco - Environment	Safety of winter wheat and soil using brackish water irrigation	NA	4	saline irrigation	non-straw returning	NA	0	5347.62	534.762	NA	NA	NA	NA	44.5635	4.45635	NA	NA	NA	NA	NA	NA	NA	NA	NA	NA	NA	NA	NA	NA	NA	NA	NA	NA	NA	NA
28	Shao et al., 2006	Eco - Environment	Safety of winter wheat and soil using brackish water irrigation	NA	5	saline irrigation	non-straw returning	NA	0	4782.92	478.292	NA	NA	NA	NA	39.8576	3.98576	NA	NA	NA	NA	NA	NA	NA	NA	NA	NA	NA	NA	NA	NA	NA	NA	NA	NA	NA	NA
28	Shao et al., 2006	Eco - Environment	Safety of winter wheat and soil using brackish water irrigation	NA	6	saline irrigation	non-straw returning	NA	0	3564.47	356.447	NA	NA	NA	NA	29.7039	2.97039	NA	NA	NA	NA	NA	NA	NA	NA	NA	NA	NA	NA	NA	NA	NA	NA	NA	NA	NA	NA
28	Shao et al., 2006	Eco - Environment	Safety of winter wheat and soil using brackish water irrigation	NA	0.92	NA	NA	NA	NA	4540.89	454.089	NA	NA	NA	NA	33.6362	3.36362	NA	NA	NA	NA	NA	NA	NA	NA	NA	NA	NA	NA	NA	NA	NA	NA	NA	NA	NA	NA
28	Shao et al., 2006	Eco - Environment	Safety of winter wheat and soil using brackish water irrigation	NA	2.5	saline irrigation	non-straw returning	NA	0	5689.45	568.945	NA	NA	NA	NA	42.1441	4.21441	NA	NA	NA	NA	NA	NA	NA	NA	NA	NA	NA	NA	NA	NA	NA	NA	NA	NA	NA	NA
28	Shao et al., 2006	Eco - Environment	Safety of winter wheat and soil using brackish water irrigation	NA	3.5	saline irrigation	non-straw returning	NA	0	4865.4	486.54	NA	NA	NA	NA	36.04	3.604	NA	NA	NA	NA	NA	NA	NA	NA	NA	NA	NA	NA	NA	NA	NA	NA	NA	NA	NA	NA
28	Shao et al., 2006	Eco - Environment	Safety of winter wheat and soil using brackish water irrigation	NA	4	saline irrigation	non-straw returning	NA	0	4510.85	451.085	NA	NA	NA	NA	33.4137	3.34137	NA	NA	NA	NA	NA	NA	NA	NA	NA	NA	NA	NA	NA	NA	NA	NA	NA	NA	NA	NA
28	Shao et al., 2006	Eco - Environment	Safety of winter wheat and soil using brackish water irrigation	NA	5	saline irrigation	non-straw returning	NA	0	4081.06	408.106	NA	NA	NA	NA	30.2301	3.02301	NA	NA	NA	NA	NA	NA	NA	NA	NA	NA	NA	NA	NA	NA	NA	NA	NA	NA	NA	NA
28	Shao et al., 2006	Eco - Environment	Safety of winter wheat and soil using brackish water irrigation	NA	6	saline irrigation	non-straw returning	NA	0	3295.32	329.532	NA	NA	NA	NA	24.4098	2.44098	NA	NA	NA	NA	NA	NA	NA	NA	NA	NA	NA	NA	NA	NA	NA	NA	NA	NA	NA	NA
28	Shao et al., 2006	Eco - Environment	Safety of winter wheat and soil using brackish water irrigation	NA	0.92	NA	NA	NA	NA	6512.07	651.207	NA	NA	NA	NA	43.4138	4.34138	NA	NA	NA	NA	NA	NA	NA	NA	NA	NA	NA	NA	NA	NA	NA	NA	NA	NA	NA	NA
28	Shao et al., 2006	Eco - Environment	Safety of winter wheat and soil using brackish water irrigation	2.89483	2.5	saline irrigation	non-straw returning	NA	0	6199.05	619.905	NA	NA	NA	NA	41.327	4.1327	NA	NA	NA	NA	NA	NA	NA	NA	NA	NA	NA	NA	NA	NA	NA	NA	NA	NA	NA	NA
28	Shao et al., 2006	Eco - Environment	Safety of winter wheat and soil using brackish water irrigation	NA	3.5	saline irrigation	non-straw returning	NA	0	5884.66	588.466	NA	NA	NA	NA	39.231	3.9231	NA	NA	NA	NA	NA	NA	NA	NA	NA	NA	NA	NA	NA	NA	NA	NA	NA	NA	NA	NA
28	Shao et al., 2006	Eco - Environment	Safety of winter wheat and soil using brackish water irrigation	4.10968	4	saline irrigation	non-straw returning	NA	0	5693.73	569.373	NA	NA	NA	NA	37.9582	3.79582	NA	NA	NA	NA	NA	NA	NA	NA	NA	NA	NA	NA	NA	NA	NA	NA	NA	NA	NA	NA
28	Shao et al., 2006	Eco - Environment	Safety of winter wheat and soil using brackish water irrigation	3.86671	5	saline irrigation	non-straw returning	NA	0	4898.34	489.834	NA	NA	NA	NA	32.6556	3.26556	NA	NA	NA	NA	NA	NA	NA	NA	NA	NA	NA	NA	NA	NA	NA	NA	NA	NA	NA	NA
28	Shao et al., 2006	Eco - Environment	Safety of winter wheat and soil using brackish water irrigation	NA	6	saline irrigation	non-straw returning	NA	0	3920.25	392.025	NA	NA	NA	NA	26.135	2.6135	NA	NA	NA	NA	NA	NA	NA	NA	NA	NA	NA	NA	NA	NA	NA	NA	NA	NA	NA	NA
28	Shao et al., 2006	Eco - Environment	Safety of winter wheat and soil using brackish water irrigation	NA	0.92	NA	NA	NA	NA	6627.43	662.743	NA	NA	NA	NA	36.819	3.6819	NA	NA	NA	NA	NA	NA	NA	NA	NA	NA	NA	NA	NA	NA	NA	NA	NA	NA	NA	NA
28	Shao et al., 2006	Eco - Environment	Safety of winter wheat and soil using brackish water irrigation	3.31135	2.5	saline irrigation	non-straw returning	NA	0	6237.58	623.758	NA	NA	NA	NA	34.6532	3.46532	NA	NA	NA	NA	NA	NA	NA	NA	NA	NA	NA	NA	NA	NA	NA	NA	NA	NA	NA	NA
28	Shao et al., 2006	Eco - Environment	Safety of winter wheat and soil using brackish water irrigation	NA	3.5	saline irrigation	non-straw returning	NA	0	5711.57	571.157	NA	NA	NA	NA	31.731	3.1731	NA	NA	NA	NA	NA	NA	NA	NA	NA	NA	NA	NA	NA	NA	NA	NA	NA	NA	NA	NA
28	Shao et al., 2006	Eco - Environment	Safety of winter wheat and soil using brackish water irrigation	4.59563	4	saline irrigation	non-straw returning	NA	0	5674.38	567.438	NA	NA	NA	NA	31.5243	3.15243	NA	NA	NA	NA	NA	NA	NA	NA	NA	NA	NA	NA	NA	NA	NA	NA	NA	NA	NA	NA
28	Shao et al., 2006	Eco - Environment	Safety of winter wheat and soil using brackish water irrigation	4.4915	5	saline irrigation	non-straw returning	NA	0	4975.23	497.523	NA	NA	NA	NA	27.6402	2.76402	NA	NA	NA	NA	NA	NA	NA	NA	NA	NA	NA	NA	NA	NA	NA	NA	NA	NA	NA	NA
28	Shao et al., 2006	Eco - Environment	Safety of winter wheat and soil using brackish water irrigation	NA	6	saline irrigation	non-straw returning	NA	0	3929.86	392.986	NA	NA	NA	NA	21.8326	2.18326	NA	NA	NA	NA	NA	NA	NA	NA	NA	NA	NA	NA	NA	NA	NA	NA	NA	NA	NA	NA
28	Shao et al., 2006	Eco - Environment	Safety of winter wheat and soil using brackish water irrigation	NA	0.92	NA	NA	NA	NA	6858.17	685.817	NA	NA	NA	NA	30.4808	3.04808	NA	NA	NA	NA	NA	NA	NA	NA	NA	NA	NA	NA	NA	NA	NA	NA	NA	NA	NA	NA
28	Shao et al., 2006	Eco - Environment	Safety of winter wheat and soil using brackish water irrigation	3.69316	2.5	saline irrigation	non-straw returning	NA	0	6458.68	645.868	NA	NA	NA	NA	28.7052	2.87052	NA	NA	NA	NA	NA	NA	NA	NA	NA	NA	NA	NA	NA	NA	NA	NA	NA	NA	NA	NA
28	Shao et al., 2006	Eco - Environment	Safety of winter wheat and soil using brackish water irrigation	NA	3.5	saline irrigation	non-straw returning	NA	0	5999.95	599.995	NA	NA	NA	NA	26.6665	2.66665	NA	NA	NA	NA	NA	NA	NA	NA	NA	NA	NA	NA	NA	NA	NA	NA	NA	NA	NA	NA
28	Shao et al., 2006	Eco - Environment	Safety of winter wheat and soil using brackish water irrigation	4.63034	4	saline irrigation	non-straw returning	NA	0	5568.72	556.872	NA	NA	NA	NA	24.7499	2.47499	NA	NA	NA	NA	NA	NA	NA	NA	NA	NA	NA	NA	NA	NA	NA	NA	NA	NA	NA	NA
28	Shao et al., 2006	Eco - Environment	Safety of winter wheat and soil using brackish water irrigation	6.05345	5	saline irrigation	non-straw returning	NA	0	5234.79	523.479	NA	NA	NA	NA	23.2658	2.32658	NA	NA	NA	NA	NA	NA	NA	NA	NA	NA	NA	NA	NA	NA	NA	NA	NA	NA	NA	NA
28	Shao et al., 2006	Eco - Environment	Safety of winter wheat and soil using brackish water irrigation	5.5328	6	saline irrigation	non-straw returning	NA	0	4064.48	406.448	NA	NA	NA	NA	18.0644	1.80644	NA	NA	NA	NA	NA	NA	NA	NA	NA	NA	NA	NA	NA	NA	NA	NA	NA	NA	NA	NA
29	Zhang et al., 2016	Water Saving Irrigation	An Experimental Study on the Effect of Different Irrigation Water and Salinity on Wheat Growth	NA	0.7	NA	NA	NA	NA	7428.95	576.327	NA	NA	NA	NA	20.9266	2.09266	NA	NA	NA	NA	NA	NA	NA	NA	NA	NA	NA	NA	NA	NA	NA	NA	NA	NA	NA	NA
29	Zhang et al., 2016	Water Saving Irrigation	An Experimental Study on the Effect of Different Irrigation Water and Salinity on Wheat Growth	NA	3	saline irrigation	non-straw returning	NA	0	7397.23	324.402	NA	NA	NA	NA	20.8373	2.08373	NA	NA	NA	NA	NA	NA	NA	NA	NA	NA	NA	NA	NA	NA	NA	NA	NA	NA	NA	NA
29	Zhang et al., 2016	Water Saving Irrigation	An Experimental Study on the Effect of Different Irrigation Water and Salinity on Wheat Growth	NA	5	saline irrigation	non-straw returning	NA	0	6716.85	648.642	NA	NA	NA	NA	18.9207	1.89207	NA	NA	NA	NA	NA	NA	NA	NA	NA	NA	NA	NA	NA	NA	NA	NA	NA	NA	NA	NA
29	Zhang et al., 2016	Water Saving Irrigation	An Experimental Study on the Effect of Different Irrigation Water and Salinity on Wheat Growth	NA	7	saline irrigation	non-straw returning	NA	0	6504.87	865.019	NA	NA	NA	NA	18.3236	1.83236	NA	NA	NA	NA	NA	NA	NA	NA	NA	NA	NA	NA	NA	NA	NA	NA	NA	NA	NA	NA
29	Zhang et al., 2016	Water Saving Irrigation	An Experimental Study on the Effect of Different Irrigation Water and Salinity on Wheat Growth	NA	0.7	NA	NA	NA	NA	7092.24	288.285	NA	NA	NA	NA	25.3294	2.53294	NA	NA	NA	NA	NA	NA	NA	NA	NA	NA	NA	NA	NA	NA	NA	NA	NA	NA	NA	NA
29	Zhang et al., 2016	Water Saving Irrigation	An Experimental Study on the Effect of Different Irrigation Water and Salinity on Wheat Growth	NA	3	saline irrigation	non-straw returning	NA	0	6376.4	288.042	NA	NA	NA	NA	22.7729	2.27729	NA	NA	NA	NA	NA	NA	NA	NA	NA	NA	NA	NA	NA	NA	NA	NA	NA	NA	NA	NA
29	Zhang et al., 2016	Water Saving Irrigation	An Experimental Study on the Effect of Different Irrigation Water and Salinity on Wheat Growth	NA	5	saline irrigation	non-straw returning	NA	0	5659.51	684.84	NA	NA	NA	NA	20.2125	2.02125	NA	NA	NA	NA	NA	NA	NA	NA	NA	NA	NA	NA	NA	NA	NA	NA	NA	NA	NA	NA
29	Zhang et al., 2016	Water Saving Irrigation	An Experimental Study on the Effect of Different Irrigation Water and Salinity on Wheat Growth	NA	7	saline irrigation	non-straw returning	NA	0	5844.08	792.785	NA	NA	NA	NA	20.8717	2.08717	NA	NA	NA	NA	NA	NA	NA	NA	NA	NA	NA	NA	NA	NA	NA	NA	NA	NA	NA	NA
29	Zhang et al., 2016	Water Saving Irrigation	An Experimental Study on the Effect of Different Irrigation Water and Salinity on Wheat Growth	NA	0.7	NA	NA	NA	NA	6215.65	396.311	NA	NA	NA	NA	30.3202	3.03202	NA	NA	NA	NA	NA	NA	NA	NA	NA	NA	NA	NA	NA	NA	NA	NA	NA	NA	NA	NA
29	Zhang et al., 2016	Water Saving Irrigation	An Experimental Study on the Effect of Different Irrigation Water and Salinity on Wheat Growth	NA	3	saline irrigation	non-straw returning	NA	0	5463.12	540.373	NA	NA	NA	NA	26.6494	2.66494	NA	NA	NA	NA	NA	NA	NA	NA	NA	NA	NA	NA	NA	NA	NA	NA	NA	NA	NA	NA
29	Zhang et al., 2016	Water Saving Irrigation	An Experimental Study on the Effect of Different Irrigation Water and Salinity on Wheat Growth	NA	5	saline irrigation	non-straw returning	NA	0	5503.71	252.006	NA	NA	NA	NA	26.8474	2.68474	NA	NA	NA	NA	NA	NA	NA	NA	NA	NA	NA	NA	NA	NA	NA	NA	NA	NA	NA	NA
29	Zhang et al., 2016	Water Saving Irrigation	An Experimental Study on the Effect of Different Irrigation Water and Salinity on Wheat Growth	NA	7	saline irrigation	non-straw returning	NA	0	5219.73	360.194	NA	NA	NA	NA	25.4621	2.54621	NA	NA	NA	NA	NA	NA	NA	NA	NA	NA	NA	NA	NA	NA	NA	NA	NA	NA	NA	NA
30	Zhang & Lu et al., 2007	Journal of Henan Agricultural Sciences	Affects of Brackish Water Irrigation on Output and Physiological Characters of Wheat	NA	0.82	NA	NA	NA	NA	6253.27	625.327	NA	NA	NA	NA	17.3702	1.73702	NA	NA	NA	NA	43.8019	4.38019	NA	NA	NA	NA	15.7773	1.57773	39.6346	5.60517	NA	NA	NA	NA	NA	NA
30	Zhang & Lu et al., 2007	Journal of Henan Agricultural Sciences	Affects of Brackish Water Irrigation on Output and Physiological Characters of Wheat	NA	3.5	alternate saline and freshwater irrigation	non-straw returning	NA	0	5504.16	550.416	NA	NA	NA	NA	15.2893	1.52893	NA	NA	NA	NA	43.8106	4.38106	NA	NA	NA	NA	18.8618	1.88618	29.1815	4.12689	NA	NA	NA	NA	NA	NA
30	Zhang & Lu et al., 2007	Journal of Henan Agricultural Sciences	Affects of Brackish Water Irrigation on Output and Physiological Characters of Wheat	NA	4.5	alternate saline and freshwater irrigation	non-straw returning	NA	0	5427.72	542.772	NA	NA	NA	NA	15.077	1.5077	NA	NA	NA	NA	43.9507	4.39507	NA	NA	NA	NA	NA	NA	NA	NA	NA	NA	NA	NA	NA	NA
30	Zhang & Lu et al., 2007	Journal of Henan Agricultural Sciences	Affects of Brackish Water Irrigation on Output and Physiological Characters of Wheat	NA	0.82	NA	NA	NA	NA	6159.09	615.909	NA	NA	NA	NA	17.1086	1.71086	NA	NA	NA	NA	NA	NA	NA	NA	NA	NA	15.4183	1.54183	39.9467	5.64931	NA	NA	NA	NA	NA	NA
30	Zhang & Lu et al., 2007	Journal of Henan Agricultural Sciences	Affects of Brackish Water Irrigation on Output and Physiological Characters of Wheat	NA	3.5	alternate saline and freshwater irrigation	non-straw returning	NA	0	5504.16	550.416	NA	NA	NA	NA	15.2893	1.52893	NA	NA	NA	NA	43.9821	4.39821	NA	NA	NA	NA	16.4667	1.64667	33.426	4.72715	NA	NA	NA	NA	NA	NA
30	Zhang & Lu et al., 2007	Journal of Henan Agricultural Sciences	Affects of Brackish Water Irrigation on Output and Physiological Characters of Wheat	NA	0.82	NA	NA	NA	NA	6752.5	675.25	NA	NA	NA	NA	18.7569	1.87569	NA	NA	NA	NA	44.5	4.45	NA	NA	NA	NA	17.0939	1.70939	39.5023	5.58647	NA	NA	NA	NA	NA	NA
30	Zhang & Lu et al., 2007	Journal of Henan Agricultural Sciences	Affects of Brackish Water Irrigation on Output and Physiological Characters of Wheat	NA	3.5	alternate saline and freshwater irrigation	non-straw returning	NA	0	6253.2	625.32	NA	NA	NA	NA	17.37	1.737	NA	NA	NA	NA	43.8397	4.38397	NA	NA	NA	NA	23.0922	2.30922	27.0793	3.82959	NA	NA	NA	NA	NA	NA
30	Zhang & Lu et al., 2007	Journal of Henan Agricultural Sciences	Affects of Brackish Water Irrigation on Output and Physiological Characters of Wheat	NA	4.5	alternate saline and freshwater irrigation	non-straw returning	NA	0	5804.25	580.425	NA	NA	NA	NA	16.1229	1.61229	NA	NA	NA	NA	43.7587	4.37587	NA	NA	NA	NA	NA	NA	NA	NA	NA	NA	NA	NA	NA	NA
30	Zhang & Lu et al., 2007	Journal of Henan Agricultural Sciences	Affects of Brackish Water Irrigation on Output and Physiological Characters of Wheat	NA	0.82	NA	NA	NA	NA	6129.53	612.953	NA	NA	NA	NA	20.4318	2.04318	NA	NA	NA	NA	45.0496	4.50496	NA	NA	NA	NA	14.1336	1.41336	43.3684	6.13321	NA	NA	NA	NA	NA	NA
30	Zhang & Lu et al., 2007	Journal of Henan Agricultural Sciences	Affects of Brackish Water Irrigation on Output and Physiological Characters of Wheat	NA	4.5	alternate saline and freshwater irrigation	non-straw returning	NA	0	5252.86	525.286	NA	NA	NA	NA	17.5095	1.75095	NA	NA	NA	NA	43.8282	4.38282	NA	NA	NA	NA	14.5446	1.45446	NA	NA	NA	NA	NA	NA	NA	NA
30	Zhang & Lu et al., 2007	Journal of Henan Agricultural Sciences	Affects of Brackish Water Irrigation on Output and Physiological Characters of Wheat	NA	3.5	alternate saline and freshwater irrigation	non-straw returning	NA	0	5278.4	527.84	NA	NA	NA	NA	17.5947	1.75947	NA	NA	NA	NA	43.7896	4.37896	NA	NA	NA	NA	14.222	1.4222	37.1142	5.24874	NA	NA	NA	NA	NA	NA
30	Zhang & Lu et al., 2007	Journal of Henan Agricultural Sciences	Affects of Brackish Water Irrigation on Output and Physiological Characters of Wheat	NA	4.5	alternate saline and freshwater irrigation	non-straw returning	NA	0	5428.12	542.812	NA	NA	NA	NA	18.0937	1.80937	NA	NA	NA	NA	43.888	4.3888	NA	NA	NA	NA	14.5201	1.45201	NA	NA	NA	NA	NA	NA	NA	NA
30	Zhang & Lu et al., 2007	Journal of Henan Agricultural Sciences	Affects of Brackish Water Irrigation on Output and Physiological Characters of Wheat	NA	3.5	alternate saline and freshwater irrigation	non-straw returning	NA	0	5504.25	550.425	NA	NA	NA	NA	18.3475	1.83475	NA	NA	NA	NA	43.8098	4.38098	NA	NA	NA	NA	13.7567	1.37567	40.0115	5.65848	NA	NA	NA	NA	NA	NA
30	Zhang & Lu et al., 2007	Journal of Henan Agricultural Sciences	Affects of Brackish Water Irrigation on Output and Physiological Characters of Wheat	NA	4.5	alternate saline and freshwater irrigation	non-straw returning	NA	0	5427.6	542.76	NA	NA	NA	NA	18.092	1.8092	NA	NA	NA	NA	43.7289	4.37289	NA	NA	NA	NA	15.5072	1.55072	NA	NA	NA	NA	NA	NA	NA	NA
30	Zhang & Lu et al., 2007	Journal of Henan Agricultural Sciences	Affects of Brackish Water Irrigation on Output and Physiological Characters of Wheat	NA	0.82	NA	NA	NA	NA	4777.5	477.75	NA	NA	NA	NA	26.5417	2.65417	NA	NA	NA	NA	43.78	4.378	NA	NA	NA	NA	NA	NA	NA	NA	NA	NA	NA	NA	NA	NA
30	Zhang & Lu et al., 2007	Journal of Henan Agricultural Sciences	Affects of Brackish Water Irrigation on Output and Physiological Characters of Wheat	NA	0.82	saline irrigation	non-straw returning	NA	0	4752.75	475.275	NA	NA	NA	NA	26.4042	2.64042	NA	NA	NA	NA	42.78	4.278	NA	NA	NA	NA	NA	NA	NA	NA	NA	NA	NA	NA	NA	NA
30	Zhang & Lu et al., 2007	Journal of Henan Agricultural Sciences	Affects of Brackish Water Irrigation on Output and Physiological Characters of Wheat	NA	0.82	saline irrigation	non-straw returning	NA	0	4552.35	455.235	NA	NA	NA	NA	25.2908	2.52908	NA	NA	NA	NA	42.6	4.26	NA	NA	NA	NA	NA	NA	NA	NA	NA	NA	NA	NA	NA	NA
31	Cong et al., 2021	APPLIED ECOLOGY AND ENVIRONMENTAL RESEARCH	Physiological Responses of Winter Wheat (Triticum Aestivum L.) to Alternate Irrigation with Fresh and Brackish Water	1.92736	3	alternate saline and freshwater irrigation	non-straw returning	NA	0	7055.95	705.595	485.11	48.511	NA	NA	29.3998	2.93998	NA	NA	NA	NA	NA	NA	NA	NA	NA	NA	NA	NA	NA	NA	NA	NA	NA	NA	60.02	6.002
31	Cong et al., 2021	APPLIED ECOLOGY AND ENVIRONMENTAL RESEARCH	Physiological Responses of Winter Wheat (Triticum Aestivum L.) to Alternate Irrigation with Fresh and Brackish Water	2.97835	3	alternate saline and freshwater irrigation	non-straw returning	NA	0	5782.14	578.214	431.89	43.189	NA	NA	36.1384	3.61384	NA	NA	NA	NA	NA	NA	NA	NA	NA	NA	NA	NA	NA	NA	NA	NA	NA	NA	59.12	5.912
31	Cong et al., 2021	APPLIED ECOLOGY AND ENVIRONMENTAL RESEARCH	Physiological Responses of Winter Wheat (Triticum Aestivum L.) to Alternate Irrigation with Fresh and Brackish Water	NA	0.2	NA	NA	NA	NA	6642.86	664.286	453.33	45.333	NA	NA	27.6786	2.76786	NA	NA	NA	NA	NA	NA	NA	NA	NA	NA	NA	NA	NA	NA	NA	NA	NA	NA	57.89	5.789
31	Cong et al., 2021	APPLIED ECOLOGY AND ENVIRONMENTAL RESEARCH	Physiological Responses of Winter Wheat (Triticum Aestivum L.) to Alternate Irrigation with Fresh and Brackish Water	4.92631	0.2	NA	NA	NA	NA	5712.02	571.202	424.1	42.41	NA	NA	35.7001	3.57001	NA	NA	NA	NA	NA	NA	NA	NA	NA	NA	NA	NA	NA	NA	NA	NA	NA	NA	57.15	5.715
31	Cong et al., 2021	APPLIED ECOLOGY AND ENVIRONMENTAL RESEARCH	Physiological Responses of Winter Wheat (Triticum Aestivum L.) to Alternate Irrigation with Fresh and Brackish Water	1.0506	3	alternate saline and freshwater irrigation	non-straw returning	NA	0	6683.33	668.333	444.64	44.464	NA	NA	27.8472	2.78472	NA	NA	NA	NA	NA	NA	NA	NA	NA	NA	NA	NA	NA	NA	NA	NA	NA	NA	50.98	5.098
31	Cong et al., 2021	APPLIED ECOLOGY AND ENVIRONMENTAL RESEARCH	Physiological Responses of Winter Wheat (Triticum Aestivum L.) to Alternate Irrigation with Fresh and Brackish Water	4.25413	3	alternate saline and freshwater irrigation	non-straw returning	NA	0	5321.43	532.143	396.79	39.679	NA	NA	33.2589	3.32589	NA	NA	NA	NA	NA	NA	NA	NA	NA	NA	NA	NA	NA	NA	NA	NA	NA	NA	41.89	4.189
31	Cong et al., 2021	APPLIED ECOLOGY AND ENVIRONMENTAL RESEARCH	Physiological Responses of Winter Wheat (Triticum Aestivum L.) to Alternate Irrigation with Fresh and Brackish Water	NA	0.2	NA	NA	NA	NA	5798.81	579.881	422.78	42.278	NA	NA	24.1617	2.41617	NA	NA	NA	NA	NA	NA	NA	NA	NA	NA	NA	NA	NA	NA	NA	NA	NA	NA	43.92	4.392
31	Cong et al., 2021	APPLIED ECOLOGY AND ENVIRONMENTAL RESEAR	Physiological Responses of Winter Wheat (Triticum Aestivum L.) to Alternate Irrigation with Fresh and Brackish Water	6.50712	0.2	NA	NA	NA	NA	5290.74	529.074	380.97	38.097	NA	NA	33.0671	3.30671	NA	NA	NA	NA	NA	NA	NA	NA	NA	NA	NA	NA	NA	NA	NA	NA	NA	NA	39.81	3.981
32	Jiang et al., 2012	Field Crops Research	Effect of irrigation amount and water salinity on water consumption and water productivity of spring wheat in Northwest China	NA	0.64	NA	NA	NA	NA	7432	1054	580.2	35.1	NA	NA	19.8	1.98	NA	NA	NA	NA	NA	NA	NA	NA	NA	NA	NA	NA	NA	NA	NA	NA	NA	NA	NA	NA
32	Jiang et al., 2012	Field Crops Research	Effect of irrigation amount and water salinity on water consumption and water productivity of spring wheat in Northwest China	NA	2.4	saline irrigation	non-straw returning	NA	0	7245	635	598.2	39.9	NA	NA	19.3	1.93	NA	NA	NA	NA	NA	NA	NA	NA	NA	NA	NA	NA	NA	NA	NA	NA	NA	NA	NA	NA
32	Jiang et al., 2012	Field Crops Research	Effect of irrigation amount and water salinity on water consumption and water productivity of spring wheat in Northwest China	NA	4.7	saline irrigation	non-straw returning	NA	0	7084	778	560.5	39.9	NA	NA	18.9	1.89	NA	NA	NA	NA	NA	NA	NA	NA	NA	NA	NA	NA	NA	NA	NA	NA	NA	NA	NA	NA
32	Jiang et al., 2012	Field Crops Research	Effect of irrigation amount and water salinity on water consumption and water productivity of spring wheat in Northwest China	NA	0.64	NA	NA	NA	NA	7004	856	529.9	20.3	NA	NA	23.3	2.33	NA	NA	NA	NA	NA	NA	NA	NA	NA	NA	NA	NA	NA	NA	NA	NA	NA	NA	NA	NA
32	Jiang et al., 2012	Field Crops Research	Effect of irrigation amount and water salinity on water consumption and water productivity of spring wheat in Northwest China	NA	2.4	saline irrigation	non-straw returning	NA	0	6737	216	539.8	18.7	NA	NA	22.5	2.25	NA	NA	NA	NA	NA	NA	NA	NA	NA	NA	NA	NA	NA	NA	NA	NA	NA	NA	NA	NA
32	Jiang et al., 2012	Field Crops Research	Effect of irrigation amount and water salinity on water consumption and water productivity of spring wheat in Northwest China	NA	4.7	saline irrigation	non-straw returning	NA	0	7074	372	545.1	50.2	NA	NA	23.6	2.36	NA	NA	NA	NA	NA	NA	NA	NA	NA	NA	NA	NA	NA	NA	NA	NA	NA	NA	NA	NA
32	Jiang et al., 2012	Field Crops Research	Effect of irrigation amount and water salinity on water consumption and water productivity of spring wheat in Northwest China	NA	0.64	NA	NA	NA	NA	5357	628	425.9	25.4	NA	NA	23.8	2.38	NA	NA	NA	NA	NA	NA	NA	NA	NA	NA	NA	NA	NA	NA	NA	NA	NA	NA	NA	NA
32	Jiang et al., 2012	Field Crops Research	Effect of irrigation amount and water salinity on water consumption and water productivity of spring wheat in Northwest China	NA	2.4	saline irrigation	non-straw returning	NA	0	5542	1279	445.5	18.3	NA	NA	24.6	2.46	NA	NA	NA	NA	NA	NA	NA	NA	NA	NA	NA	NA	NA	NA	NA	NA	NA	NA	NA	NA
32	Jiang et al., 2012	Field Crops Research	Effect of irrigation amount and water salinity on water consumption and water productivity of spring wheat in Northwest China	NA	4.7	saline irrigation	non-straw returning	NA	0	5246	819	442	13.2	NA	NA	23.3	2.33	NA	NA	NA	NA	NA	NA	NA	NA	NA	NA	NA	NA	NA	NA	NA	NA	NA	NA	NA	NA
32	Jiang et al., 2012	Field Crops Research	Effect of irrigation amount and water salinity on water consumption and water productivity of spring wheat in Northwest China	NA	0.64	NA	NA	NA	NA	7223	460	567	27.7	NA	NA	19.3	1.93	NA	NA	NA	NA	NA	NA	NA	NA	NA	NA	NA	NA	NA	NA	NA	NA	NA	NA	NA	NA
32	Jiang et al., 2012	Field Crops Research	Effect of irrigation amount and water salinity on water consumption and water productivity of spring wheat in Northwest China	NA	2.4	saline irrigation	non-straw returning	NA	0	6639	38	529.5	13.2	NA	NA	17.7	1.77	NA	NA	NA	NA	NA	NA	NA	NA	NA	NA	NA	NA	NA	NA	NA	NA	NA	NA	NA	NA
32	Jiang et al., 2012	Field Crops Research	Effect of irrigation amount and water salinity on water consumption and water productivity of spring wheat in Northwest China	NA	4.7	saline irrigation	non-straw returning	NA	0	6581	775	518.9	13.6	NA	NA	17.5	1.75	NA	NA	NA	NA	NA	NA	NA	NA	NA	NA	NA	NA	NA	NA	NA	NA	NA	NA	NA	NA
32	Jiang et al., 2012	Field Crops Research	Effect of irrigation amount and water salinity on water consumption and water productivity of spring wheat in Northwest China	NA	0.64	NA	NA	NA	NA	7012	369	470.9	35.3	NA	NA	23.4	2.34	NA	NA	NA	NA	NA	NA	NA	NA	NA	NA	NA	NA	NA	NA	NA	NA	NA	NA	NA	NA
32	Jiang et al., 2012	Field Crops Research	Effect of irrigation amount and water salinity on water consumption and water productivity of spring wheat in Northwest China	NA	2.4	saline irrigation	non-straw returning	NA	0	6836	85	450.5	37.4	NA	NA	22.8	2.28	NA	NA	NA	NA	NA	NA	NA	NA	NA	NA	NA	NA	NA	NA	NA	NA	NA	NA	NA	NA
32	Jiang et al., 2012	Field Crops Research	Effect of irrigation amount and water salinity on water consumption and water productivity of spring wheat in Northwest China	NA	4.7	saline irrigation	non-straw returning	NA	0	7062	95	434.3	31.1	NA	NA	23.5	2.35	NA	NA	NA	NA	NA	NA	NA	NA	NA	NA	NA	NA	NA	NA	NA	NA	NA	NA	NA	NA
32	Jiang et al., 2012	Field Crops Research	Effect of irrigation amount and water salinity on water consumption and water productivity of spring wheat in Northwest China	NA	0.64	NA	NA	NA	NA	7121	593	434.7	14.5	NA	NA	31.6	3.16	NA	NA	NA	NA	NA	NA	NA	NA	NA	NA	NA	NA	NA	NA	NA	NA	NA	NA	NA	NA
32	Jiang et al., 2012	Field Crops Research	Effect of irrigation amount and water salinity on water consumption and water productivity of spring wheat in Northwest China	NA	2.4	saline irrigation	non-straw returning	NA	0	6486	366	397	16.8	NA	NA	28.8	2.88	NA	NA	NA	NA	NA	NA	NA	NA	NA	NA	NA	NA	NA	NA	NA	NA	NA	NA	NA	NA
32	Jiang et al., 2012	Field Crops Research	Effect of irrigation amount and water salinity on water consumption and water productivity of spring wheat in Northwest China	NA	4.7	saline irrigation	non-straw returning	NA	0	6402	683	404	33.4	NA	NA	28.5	2.85	NA	NA	NA	NA	NA	NA	NA	NA	NA	NA	NA	NA	NA	NA	NA	NA	NA	NA	NA	NA
32	Jiang et al., 2012	Field Crops Research	Effect of irrigation amount and water salinity on water consumption and water productivity of spring wheat in Northwest China	NA	0.64	NA	NA	NA	NA	7140	256	571.9	17.3	NA	NA	19	1.9	NA	NA	NA	NA	NA	NA	NA	NA	NA	NA	NA	NA	NA	NA	NA	NA	NA	NA	NA	NA
32	Jiang et al., 2012	Field Crops Research	Effect of irrigation amount and water salinity on water consumption and water productivity of spring wheat in Northwest China	NA	2.4	saline irrigation	non-straw returning	NA	0	6187	153	559.2	7.2	NA	NA	16.5	1.65	NA	NA	NA	NA	NA	NA	NA	NA	NA	NA	NA	NA	NA	NA	NA	NA	NA	NA	NA	NA
32	Jiang et al., 2012	Field Crops Research	Effect of irrigation amount and water salinity on water consumption and water productivity of spring wheat in Northwest China	NA	4.7	saline irrigation	non-straw returning	NA	0	5633	142	536.3	5.5	NA	NA	15	1.5	NA	NA	NA	NA	NA	NA	NA	NA	NA	NA	NA	NA	NA	NA	NA	NA	NA	NA	NA	NA
32	Jiang et al., 2012	Field Crops Research	Effect of irrigation amount and water salinity on water consumption and water productivity of spring wheat in Northwest China	NA	0.64	NA	NA	NA	NA	7053	550	490.6	13.6	NA	NA	23.5	2.35	NA	NA	NA	NA	NA	NA	NA	NA	NA	NA	NA	NA	NA	NA	NA	NA	NA	NA	NA	NA
32	Jiang et al., 2012	Field Crops Research	Effect of irrigation amount and water salinity on water consumption and water productivity of spring wheat in Northwest China	NA	2.4	saline irrigation	non-straw returning	NA	0	6630	461	479.2	10.6	NA	NA	22.8	2.28	NA	NA	NA	NA	NA	NA	NA	NA	NA	NA	NA	NA	NA	NA	NA	NA	NA	NA	NA	NA
32	Jiang et al., 2012	Field Crops Research	Effect of irrigation amount and water salinity on water consumption and water productivity of spring wheat in Northwest China	NA	4.7	saline irrigation	non-straw returning	NA	0	6337	137	469.3	15.8	NA	NA	21.1	2.11	NA	NA	NA	NA	NA	NA	NA	NA	NA	NA	NA	NA	NA	NA	NA	NA	NA	NA	NA	NA
32	Jiang et al., 2012	Field Crops Research	Effect of irrigation amount and water salinity on water consumption and water productivity of spring wheat in Northwest China	NA	0.64	NA	NA	NA	NA	6760	480	441.1	14.5	NA	NA	30	3	NA	NA	NA	NA	NA	NA	NA	NA	NA	NA	NA	NA	NA	NA	NA	NA	NA	NA	NA	NA
32	Jiang et al., 2012	Field Crops Research	Effect of irrigation amount and water salinity on water consumption and water productivity of spring wheat in Northwest China	NA	2.4	saline irrigation	non-straw returning	NA	0	6620	265	425.2	13.8	NA	NA	29.4	2.94	NA	NA	NA	NA	NA	NA	NA	NA	NA	NA	NA	NA	NA	NA	NA	NA	NA	NA	NA	NA
32	Jiang et al., 2012	Field Crops Research	Effect of irrigation amount and water salinity on water consumption and water productivity of spring wheat in Northwest China	NA	4.7	saline irrigation	non-straw returning	NA	0	6027	181	407.1	5	NA	NA	26.8	2.68	NA	NA	NA	NA	NA	NA	NA	NA	NA	NA	NA	NA	NA	NA	NA	NA	NA	NA	NA	NA
33	Su et al., 2021	Agricultural Water Management	Did manure improve saline water irrigation threshold of winter wheat? A 3-year field investigation	1.50393	1.4	NA	NA	NA	NA	6384.21	638.421	NA	NA	NA	NA	39.8	3.98	670.79	67.079	21.09	2.109	42.09	4.209	NA	NA	NA	NA	14.93	1.493	42	4.2	NA	NA	NA	NA	NA	NA
33	Su et al., 2021	Agricultural Water Management	Did manure improve saline water irrigation threshold of winter wheat? A 3-year field investigation	1.6823	3.3	saline irrigation	non-straw returning	NA	0	5748.83	574.883	NA	NA	NA	NA	36.1	3.61	810.25	81.025	16.98	1.698	42.35	4.235	NA	NA	NA	NA	16.42	1.642	36	3.6	NA	NA	NA	NA	NA	NA
33	Su et al., 2021	Agricultural Water Management	Did manure improve saline water irrigation threshold of winter wheat? A 3-year field investigation	1.41474	5.1	saline irrigation	non-straw returning	NA	0	5738.38	573.838	NA	NA	NA	NA	35.8	3.58	709.45	70.945	19.98	1.998	40.55	4.055	NA	NA	NA	NA	14.02	1.402	41	4.1	NA	NA	NA	NA	NA	NA
33	Su et al., 2021	Agricultural Water Management	Did manure improve saline water irrigation threshold of winter wheat? A 3-year field investigation	1.77148	1.4	NA	NA	NA	NA	6506.88	650.688	NA	NA	NA	NA	27	2.7	757.2	75.72	19.74	1.974	43.45	4.345	NA	NA	NA	NA	15.36	1.536	42	4.2	NA	NA	NA	NA	NA	NA
33	Su et al., 2021	Agricultural Water Management	Did manure improve saline water irrigation threshold of winter wheat? A 3-year field investigation	1.058	3.3	saline irrigation	non-straw returning	NA	0	5813.73	581.373	NA	NA	NA	NA	24.3	2.43	812.53	81.253	17.35	1.735	41.42	4.142	NA	NA	NA	NA	19.07	1.907	31	3.1	NA	NA	NA	NA	NA	NA
33	Su et al., 2021	Agricultural Water Management	Did manure improve saline water irrigation threshold of winter wheat? A 3-year field investigation	1.41474	5.1	saline irrigation	non-straw returning	NA	0	6024.47	602.447	NA	NA	NA	NA	25.2	2.52	748.1	74.81	19.67	1.967	41.28	4.128	NA	NA	NA	NA	15.67	1.567	39	3.9	NA	NA	NA	NA	NA	NA
33	Su et al., 2021	Agricultural Water Management	Did manure improve saline water irrigation threshold of winter wheat? A 3-year field investigation	2.21741	1.4	NA	NA	NA	NA	5542.89	554.289	NA	NA	NA	NA	34.6	3.46	622.28	62.228	22.02	2.202	41.45	4.145	NA	NA	NA	NA	13.7	1.37	42	4.2	NA	NA	NA	NA	NA	NA
33	Su et al., 2021	Agricultural Water Management	Did manure improve saline water irrigation threshold of winter wheat? A 3-year field investigation	NA	3.3	saline irrigation	non-straw returning	NA	0	5244.05	524.405	NA	NA	NA	NA	32.9	3.29	657.15	65.715	20.09	2.009	40	4	NA	NA	NA	NA	13.81	1.381	38	3.8	NA	NA	NA	NA	NA	NA
33	Su et al., 2021	Agricultural Water Management	Did manure improve saline water irrigation threshold of winter wheat? A 3-year field investigation	NA	5.1	saline irrigation	non-straw returning	NA	0	4916.3	491.63	NA	NA	NA	NA	30.8	3.08	663.21	66.321	17.87	1.787	41.88	4.188	NA	NA	NA	NA	14.25	1.425	34	3.4	NA	NA	NA	NA	NA	NA
33	Su et al., 2021	Agricultural Water Management	Did manure improve saline water irrigation threshold of winter wheat? A 3-year field investigation	NA	1.4	NA	NA	NA	NA	5492.45	549.245	NA	NA	NA	NA	22.9	2.29	685.95	68.595	18.75	1.875	43.1	4.31	NA	NA	NA	NA	14.92	1.492	37	3.7	NA	NA	NA	NA	NA	NA
33	Su et al., 2021	Agricultural Water Management	Did manure improve saline water irrigation threshold of winter wheat? A 3-year field investigation	NA	3.3	saline irrigation	non-straw returning	NA	0	5020.49	502.049	NA	NA	NA	NA	21	2.1	604.09	60.409	19.74	1.974	42.26	4.226	NA	NA	NA	NA	12.9	1.29	39	3.9	NA	NA	NA	NA	NA	NA
33	Su et al., 2021	Agricultural Water Management	Did manure improve saline water irrigation threshold of winter wheat? A 3-year field investigation	NA	5.1	saline irrigation	non-straw returning	NA	0	5115.83	511.583	NA	NA	NA	NA	21.5	2.15	620.76	62.076	18.16	1.816	42.35	4.235	NA	NA	NA	NA	14.4	1.44	37	3.7	NA	NA	NA	NA	NA	NA
33	Su et al., 2021	Agricultural Water Management	Did manure improve saline water irrigation threshold of winter wheat? A 3-year field investigation	5.1516	1.4	NA	NA	NA	NA	6452.79	645.279	NA	NA	NA	NA	40.3	4.03	626.07	62.607	25.27	2.527	40.18	4.018	NA	NA	NA	NA	14.48	1.448	45	4.5	NA	NA	NA	NA	NA	NA
33	Su et al., 2021	Agricultural Water Management	Did manure improve saline water irrigation threshold of winter wheat? A 3-year field investigation	5.2419	3.3	saline irrigation	non-straw returning	NA	0	6294.89	629.489	NA	NA	NA	NA	39.4	3.94	623.04	62.304	27.73	2.773	41.6	4.16	NA	NA	NA	NA	14.52	1.452	44	4.4	NA	NA	NA	NA	NA	NA
33	Su et al., 2021	Agricultural Water Management	Did manure improve saline water irrigation threshold of winter wheat? A 3-year field investigation	4.8807	5.1	saline irrigation	non-straw returning	NA	0	6851.28	685.128	NA	NA	NA	NA	42.6	4.26	622.28	62.228	26.43	2.643	41.36	4.136	NA	NA	NA	NA	14.67	1.467	46	4.6	NA	NA	NA	NA	NA	NA
33	Su et al., 2021	Agricultural Water Management	Did manure improve saline water irrigation threshold of winter wheat? A 3-year field investigation	5.6031	1.4	NA	NA	NA	NA	6475.13	647.513	NA	NA	NA	NA	27	2.7	645.78	64.578	29.07	2.907	43.44	4.344	NA	NA	NA	NA	16.91	1.691	38	3.8	NA	NA	NA	NA	NA	NA
33	Su et al., 2021	Agricultural Water Management	Did manure improve saline water irrigation threshold of winter wheat? A 3-year field investigation	3.5262	3.3	saline irrigation	non-straw returning	NA	0	6604.96	660.496	NA	NA	NA	NA	27.5	2.75	654.11	65.411	25.93	2.593	45.25	4.525	NA	NA	NA	NA	15.76	1.576	45	4.5	NA	NA	NA	NA	NA	NA
33	Su et al., 2021	Agricultural Water Management	Did manure improve saline water irrigation threshold of winter wheat? A 3-year field investigation	5.1516	5.1	saline irrigation	non-straw returning	NA	0	6625.6	662.56	NA	NA	NA	NA	27.5	2.75	624.55	62.455	26.83	2.683	45.01	4.501	NA	NA	NA	NA	15.29	1.529	43	4.3	NA	NA	NA	NA	NA	NA
33	Su et al., 2021	Agricultural Water Management	Did manure improve saline water irrigation threshold of winter wheat? A 3-year field investigation	6.777	1.4	NA	NA	NA	NA	4791.08	479.108	NA	NA	NA	NA	30	3	626.07	62.607	21.3	2.13	41.23	4.123	NA	NA	NA	NA	11.16	1.116	44	4.4	NA	NA	NA	NA	NA	NA
33	Su et al., 2021	Agricultural Water Management	Did manure improve saline water irrigation threshold of winter wheat? A 3-year field investigation	NA	3.3	saline irrigation	non-straw returning	NA	0	3938.77	393.877	NA	NA	NA	NA	24.7	2.47	505.56	50.556	21.63	2.163	40.27	4.027	NA	NA	NA	NA	8.66	0.866	48	4.8	NA	NA	NA	NA	NA	NA
33	Su et al., 2021	Agricultural Water Management	Did manure improve saline water irrigation threshold of winter wheat? A 3-year field investigation	NA	5.1	saline irrigation	non-straw returning	NA	0	4505.1	450.51	NA	NA	NA	NA	28.2	2.82	567.71	56.771	24.97	2.497	42.47	4.247	NA	NA	NA	NA	12.63	1.263	37	3.7	NA	NA	NA	NA	NA	NA
33	Su et al., 2021	Agricultural Water Management	Did manure improve saline water irrigation threshold of winter wheat? A 3-year field investigation	NA	1.4	NA	NA	NA	NA	5805.51	580.551	NA	NA	NA	NA	24.1	2.41	568.47	56.847	22.83	2.283	44.97	4.497	NA	NA	NA	NA	12.51	1.251	47	4.7	NA	NA	NA	NA	NA	NA
33	Su et al., 2021	Agricultural Water Management	Did manure improve saline water irrigation threshold of winter wheat? A 3-year field investigation	NA	3.3	saline irrigation	non-straw returning	NA	0	4586.11	458.611	NA	NA	NA	NA	19	1.9	566.19	56.619	23.5	2.35	45.24	4.524	NA	NA	NA	NA	12.4	1.24	37	3.7	NA	NA	NA	NA	NA	NA
33	Su et al., 2021	Agricultural Water Management	Did manure improve saline water irrigation threshold of winter wheat? A 3-year field investigation	NA	5.1	saline irrigation	non-straw returning	NA	0	4914.31	491.431	NA	NA	NA	NA	20.5	2.05	560.89	56.089	24.3	2.43	45.15	4.515	NA	NA	NA	NA	13.02	1.302	38	3.8	NA	NA	NA	NA	NA	NA
33	Su et al., 2021	Agricultural Water Management	Did manure improve saline water irrigation threshold of winter wheat? A 3-year field investigation	4.9433	1.4	NA	NA	NA	NA	6830.41	683.041	NA	NA	NA	NA	42.9	4.29	902.95	90.295	23.93	2.393	49.57	4.957	NA	NA	NA	NA	20.82	2.082	34	3.4	NA	NA	NA	NA	NA	NA
33	Su et al., 2021	Agricultural Water Management	Did manure improve saline water irrigation threshold of winter wheat? A 3-year field investigation	5.20921	3.3	saline irrigation	non-straw returning	NA	0	6099.42	609.942	NA	NA	NA	NA	38.2	3.82	811.24	81.124	25.13	2.513	48.65	4.865	NA	NA	NA	NA	20.42	2.042	30	3	NA	NA	NA	NA	NA	NA
33	Su et al., 2021	Agricultural Water Management	Did manure improve saline water irrigation threshold of winter wheat? A 3-year field investigation	4.2342	5.1	saline irrigation	non-straw returning	NA	0	6499.03	649.903	NA	NA	NA	NA	40.3	4.03	910.46	91.046	24.2	2.42	48.54	4.854	NA	NA	NA	NA	22.39	2.239	29	2.9	NA	NA	NA	NA	NA	NA
33	Su et al., 2021	Agricultural Water Management	Did manure improve saline water irrigation threshold of winter wheat? A 3-year field investigation	6.00696	1.4	NA	NA	NA	NA	6469.79	646.979	NA	NA	NA	NA	27	2.7	905.45	90.545	23.38	2.338	49.02	4.902	NA	NA	NA	NA	20.66	2.066	31	3.1	NA	NA	NA	NA	NA	NA
33	Su et al., 2021	Agricultural Water Management	Did manure improve saline water irrigation threshold of winter wheat? A 3-year field investigation	2.81599	3.3	saline irrigation	non-straw returning	NA	0	5982.46	598.246	NA	NA	NA	NA	25.2	2.52	884.61	88.461	27.05	2.705	49.1	4.91	NA	NA	NA	NA	23.38	2.338	26	2.6	NA	NA	NA	NA	NA	NA
33	Su et al., 2021	Agricultural Water Management	Did manure improve saline water irrigation threshold of winter wheat? A 3-year field investigation	5.74104	5.1	saline irrigation	non-straw returning	NA	0	6430.8	643.08	NA	NA	NA	NA	26.8	2.68	892.11	89.211	25.93	2.593	49.71	4.971	NA	NA	NA	NA	23.69	2.369	28	2.8	NA	NA	NA	NA	NA	NA
33	Su et al., 2021	Agricultural Water Management	Did manure improve saline water irrigation threshold of winter wheat? A 3-year field investigation	6.62742	1.4	NA	NA	NA	NA	6079.92	607.992	NA	NA	NA	NA	38	3.8	805.4	80.54	21.8	2.18	50.68	5.068	NA	NA	NA	NA	19.09	1.909	32	3.2	NA	NA	NA	NA	NA	NA
33	Su et al., 2021	Agricultural Water Management	Did manure improve saline water irrigation threshold of winter wheat? A 3-year field investigation	NA	3.3	saline irrigation	non-straw returning	NA	0	5699.81	569.981	NA	NA	NA	NA	35.7	3.57	746.21	74.621	22.6	2.26	50.18	5.018	NA	NA	NA	NA	18.49	1.849	31	3.1	NA	NA	NA	NA	NA	NA
33	Su et al., 2021	Agricultural Water Management	Did manure improve saline water irrigation threshold of winter wheat? A 3-year field investigation	NA	5.1	saline irrigation	non-straw returning	NA	0	5573.1	557.31	NA	NA	NA	NA	35	3.5	823.75	82.375	20.91	2.091	49.82	4.982	NA	NA	NA	NA	17.84	1.784	32	3.2	NA	NA	NA	NA	NA	NA
33	Su et al., 2021	Agricultural Water Management	Did manure improve saline water irrigation threshold of winter wheat? A 3-year field investigation	NA	1.4	NA	NA	NA	NA	5846	584.6	NA	NA	NA	NA	24.4	2.44	772.05	77.205	21.73	2.173	51	5.1	NA	NA	NA	NA	18.81	1.881	31	3.1	NA	NA	NA	NA	NA	NA
33	Su et al., 2021	Agricultural Water Management	Did manure improve saline water irrigation threshold of winter wheat? A 3-year field investigation	NA	3.3	saline irrigation	non-straw returning	NA	0	5348.93	534.893	NA	NA	NA	NA	22.5	2.25	771.22	77.122	23.2	2.32	50.94	5.094	NA	NA	NA	NA	18.7	1.87	29	2.9	NA	NA	NA	NA	NA	NA
33	Su et al., 2021	Agricultural Water Management	Did manure improve saline water irrigation threshold of winter wheat? A 3-year field investigation	NA	5.1	saline irrigation	non-straw returning	NA	0	5543.86	554.386	NA	NA	NA	NA	23.1	2.31	710.36	71.036	20.67	2.067	50.41	5.041	NA	NA	NA	NA	15.88	1.588	35	3.5	NA	NA	NA	NA	NA	NA
34	Wang et al., 2019	Sustainability	Effects of Alternate Irrigation with Brackish and Fresh Water on Physiological and Biochemical property and Yield of Winter	7.401	0.5	NA	NA	NA	NA	7055.95	333.12	NA	NA	NA	NA	29.3998	2.93998	NA	NA	NA	NA	45.89	1.09	3.19489	0.268371	77.67	0.18	NA	NA	NA	NA	NA	NA	NA	NA	NA	NA
34	Wang et al., 2019	Sustainability	Effects of Alternate Irrigation with Brackish and Fresh Water on Physiological and Biochemical property and Yield of Winter	9.78767	3	saline irrigation	non-straw returning	NA	0	6642.86	645.62	NA	NA	NA	NA	27.6786	2.76786	NA	NA	NA	NA	44.98	1.43	3.11821	0.102236	74.33	0.08	NA	NA	NA	NA	NA	NA	NA	NA	NA	NA
34	Wang et al., 2019	Sustainability	Effects of Alternate Irrigation with Brackish and Fresh Water on Physiological and Biochemical property and Yield of Winter	9.05281	0.5	NA	NA	NA	NA	5782.14	351.91	NA	NA	NA	NA	36.1384	3.61384	NA	NA	NA	NA	45.8	2.47	3.33546	0.127796	76.09	0.56	NA	NA	NA	NA	NA	NA	NA	NA	NA	NA
34	Wang et al., 2019	Sustainability	Effects of Alternate Irrigation with Brackish and Fresh Water on Physiological and Biochemical property and Yield of Winter	7.40222	3	saline irrigation	non-straw returning	NA	0	5715.47	645.62	NA	NA	NA	NA	35.7217	3.57217	NA	NA	NA	NA	44.99	1.27	3.29712	0.178914	73.33	0.75	NA	NA	NA	NA	NA	NA	NA	NA	NA	NA
34	Wang et al., 2019	Sustainability	Effects of Alternate Irrigation with Brackish and Fresh Water on Physiological and Biochemical property and Yield of Winter	2.39635	0.5	NA	NA	NA	NA	6683.33	66.27	NA	NA	NA	NA	27.8472	2.78472	NA	NA	NA	NA	41.22	1.37	2.9393	0.102236	76.23	0.9	NA	NA	NA	NA	NA	NA	NA	NA	NA	NA
34	Wang et al., 2019	Sustainability	Effects of Alternate Irrigation with Brackish and Fresh Water on Physiological and Biochemical property and Yield of Winter	5.20696	3	saline irrigation	non-straw returning	NA	0	5798.81	453.51	NA	NA	NA	NA	24.1617	2.41617	NA	NA	NA	NA	38.73	1.34	2.82428	0.140575	72.61	0.64	NA	NA	NA	NA	NA	NA	NA	NA	NA	NA
34	Wang et al., 2019	Sustainability	Effects of Alternate Irrigation with Brackish and Fresh Water on Physiological and Biochemical property and Yield of Winter	3.52432	0.5	NA	NA	NA	NA	5321.43	426.89	NA	NA	NA	NA	33.2589	3.32589	NA	NA	NA	NA	40.13	1.3	3.24601	0.191693	73.75	0.37	NA	NA	NA	NA	NA	NA	NA	NA	NA	NA
34	Wang et al., 2019	Sustainability	Effects of Alternate Irrigation with Brackish and Fresh Water on Physiological and Biochemical property and Yield of Winter	5.10217	3	saline irrigation	non-straw returning	NA	0	5294.05	593.66	NA	NA	NA	NA	33.0878	3.30878	NA	NA	NA	NA	37.91	2.49	3.02875	0.191693	70.37	0.49	NA	NA	NA	NA	NA	NA	NA	NA	NA	NA
